# Supplementary material for: Paired oral clinical specimens reveal the underlying ecology supporting the emergence of inflammophilic microbiome communities
Source: bioRxiv. 2026 Feb 21:2026.02.20.706901. Preprint. [Version 1] doi: 10.64898/2026.02.20.706901 (PMC12934589; doi:10.64898/2026.02.20.706901)
Supplement: Supplement 1 — Table S1. Genus-level differences in mean and median values between plaque and abscess communities. Table S2. Counts of patients having enrichment of taxa in either the plaque or abscess specimens at the genus- and species-levels. Table S3. Species-level differences in mean and median values between plaque and abscess communities. Table S4. Differential abundance results from three analytical methods. Table S5. Counts of patients harboring enriched taxa identified by differential abundance analysis of plaque and abscess specimens. Table S6. MaAsLin2 analysis of KEGG Orthologs identified by PiCRUSt2. Table S7. Enriched KEGG Pathways in plaque and abscess samples identified by PiCRUSt2. Table S8. Genomes used for Anvi’o functional enrichment analysis. Table S9. Complete results from Anvi’o functional enrichment analysis of KEGG Orthologs. Table S10. Enriched KEGG Pathways in plaque and abscess samples identified by Anvi’o. Table S11. Contaminant taxa removed from analysis. [file media-1.xlsx]

## Sheet: S1
Genus	Number of Plaque Samples	Number of Abscess Samples	Median Plaque Value	Median Abscess Value	Mean Plaque Value	Mean Abscess Value	p-value	Difference in Median	Difference in Mean	Enrichment Direction	BH adjusted p-value
Abiotrophia	25	25	0.00681313	6.38524e-09	0.0144023	0.00330173	0.000735223	0.00681313	0.0111006	Plaque	0.00714216
Absconditabacteria (SR1) [G-1]	25	25	5.10529e-09	4.75596e-10	0.00155314	0.000760266	0.294752	4.62969e-09	0.000792878	Plaque	0.339714
Acidipropionibacterium	25	25	1.76124e-10	2.97247e-10	4.37296e-10	0.000791357	0.00280774	-1.21123e-10	-0.000791357	Abscess	0.0190926
Actinomyces	25	25	0.0160195	0.00351419	0.0195361	0.00647582	0.000227322	0.0125053	0.0130603	Plaque	0.0052248
Aeriscardovia	25	25	3.52249e-11	4.89668e-11	8.74592e-11	7.73469e-05	0.077453	-1.37419e-11	-7.73468e-05	Abscess	0.115754
Afipia	25	25	3.1412e-10	3.19472e-10	0.000557325	0.00201855	0.497075	-5.35213e-12	-0.00146123	Abscess	0.524048
Aggregatibacter	25	25	0.0047704	0.000693399	0.00731252	0.00506855	0.111602	0.004077	0.00224397	Plaque	0.151779
Alloiococcus	25	25	3.52249e-11	4.89668e-11	8.74592e-11	0.00279514	0.0877383	-1.37419e-11	-0.00279514	Abscess	0.126941
Alloprevotella	25	25	0.00769594	0.00732572	0.0112704	0.0167402	0.98452	0.000370214	-0.00546977	Plaque	0.991812
Anaerococcus	25	25	7.04498e-11	9.79336e-11	1.74918e-10	0.000118776	0.077453	-2.74838e-11	-0.000118776	Abscess	0.115754
Anaeroglobus	25	25	1.85453e-10	2.86107e-10	6.61771e-05	0.000246934	0.162412	-1.00654e-10	-0.000180757	Abscess	0.20643
Anaerolineae [G-1]	25	25	3.52249e-11	5.30251e-11	8.74592e-11	3.82185e-05	0.0456632	-1.78002e-11	-3.82185e-05	Abscess	0.0915717
Arachnia	25	25	0.000877193	7.61748e-10	0.0019394	0.000924959	0.0116567	0.000877193	0.00101444	Plaque	0.051139
Bacteroidales [G-2]	25	25	1.08006e-09	4.02718e-09	0.00138183	0.0216875	0.120608	-2.94712e-09	-0.0203057	Abscess	0.157718
Bacteroides	25	25	7.04498e-11	1.0605e-10	1.74918e-10	7.76848e-05	0.0478058	-3.56003e-11	-7.76846e-05	Abscess	0.0915717
Bacteroidetes [G-3]	25	25	3.87474e-10	1.11347e-09	9.62051e-10	0.00346498	0.000685037	-7.25999e-10	-0.00346498	Abscess	0.00714216
Bacteroidetes [G-5]	25	25	5.11173e-10	1.03935e-09	8.15597e-05	0.0138364	0.0179258	-5.28174e-10	-0.0137549	Abscess	0.0626511
Bifidobacterium	25	25	2.42846e-10	3.56697e-10	0.000376867	0.00276478	0.068172	-1.13851e-10	-0.00238791	Abscess	0.114462
Bosea	25	25	1.05675e-10	1.59736e-10	8.57108e-06	0.000240351	0.0523451	-5.40612e-11	-0.00023178	Abscess	0.0975196
Brucella	25	25	3.52249e-11	5.30251e-11	8.74592e-11	0.000170891	0.0478058	-1.78002e-11	-0.000170891	Abscess	0.0915717
Bulleidia	25	25	1.05675e-10	1.71664e-10	2.62378e-10	0.00071232	0.0378843	-6.59893e-11	-0.000712319	Abscess	0.0903905
Butyrivibrio	25	25	2.11349e-10	3.43328e-10	5.24755e-10	0.00240662	0.0220482	-1.31979e-10	-0.00240662	Abscess	0.0637991
Campylobacter	25	25	0.0124023	0.0159667	0.0156277	0.0233117	0.415118	-0.00356447	-0.00768397	Abscess	0.458993
Capnocytophaga	25	25	0.0527968	0.0145701	0.0504925	0.0254715	0.00156332	0.0382267	0.025021	Plaque	0.0125066
Cardiobacterium	25	25	0.00686646	0.000814368	0.0111231	0.00795619	0.068172	0.00605209	0.00316691	Plaque	0.114462
Catonella	25	25	4.43568e-09	0.00129474	0.00412975	0.00267884	0.0742512	-0.00129474	0.00145091	Abscess	0.115754
Centipeda	25	25	1.11272e-10	1.469e-10	9.67684e-05	0.000210852	0.404099	-3.56286e-11	-0.000114083	Abscess	0.450471
Cloacibacterium	25	25	1.11272e-10	1.59736e-10	9.93585e-05	0.000411642	0.331975	-4.8464e-11	-0.000312284	Abscess	0.376239
Clostridiales [F-1][G-1]	25	25	3.52249e-11	5.30251e-11	8.74592e-11	3.34476e-05	0.0478058	-1.78002e-11	-3.34475e-05	Abscess	0.0915717
Clostridiales [F-1][G-2]	25	25	7.04498e-11	9.79336e-11	1.74918e-10	4.66623e-05	0.077453	-2.74838e-11	-4.66621e-05	Abscess	0.115754
Clostridiales [F-3][G-1]	25	25	1.46049e-10	2.28885e-10	0.00590095	0.00164106	0.0478058	-8.28359e-11	0.00425989	Abscess	0.0915717
Colibacter	25	25	1.82562e-10	2.86107e-10	0.000112126	0.000218349	0.0328171	-1.03545e-10	-0.000106223	Abscess	0.0826505
Corynebacterium	25	25	0.0105831	0.00124399	0.0133591	0.00400006	0.000356812	0.0093391	0.00935901	Plaque	0.0052248
Cryptobacterium	25	25	1.21423e-10	1.71664e-10	0.0010368	0.00101435	0.116036	-5.02409e-11	2.24522e-05	Abscess	0.154715
Cutibacterium	25	25	7.04498e-11	9.79336e-11	1.74918e-10	0.000585822	0.0951877	-2.74838e-11	-0.000585822	Abscess	0.133459
Desulfobulbus	25	25	1.05675e-10	1.59736e-10	2.62378e-10	0.000465351	0.0328171	-5.40612e-11	-0.000465351	Abscess	0.0826505
Desulfovibrio	25	25	7.04498e-11	1.0605e-10	1.74918e-10	4.74741e-05	0.0478058	-3.56003e-11	-4.7474e-05	Abscess	0.0915717
Dialister	25	25	1.52016e-09	0.011441	0.00157964	0.0212305	5.44182e-05	-0.011441	-0.0196509	Abscess	0.00513554
Dietzia	25	25	3.52249e-11	5.30251e-11	8.74592e-11	6.92735e-05	0.0456632	-1.78002e-11	-6.92734e-05	Abscess	0.0915717
Eggerthia	25	25	3.52249e-11	5.30251e-11	8.74592e-11	0.000242772	0.0344376	-1.78002e-11	-0.000242772	Abscess	0.0836341
Eikenella	25	25	0.00101256	1.1655e-08	0.00199117	0.00233008	0.573651	0.00101254	-0.000338912	Plaque	0.600127
Enterobacter	25	25	3.52249e-11	4.89668e-11	0.000204212	1.1877e-10	0.103135	-1.37419e-11	0.000204211	Abscess	0.141681
Enterococcus	25	25	3.52249e-11	5.30251e-11	8.74592e-11	4.15596e-06	0.0478058	-1.78002e-11	-4.15588e-06	Abscess	0.0915717
Erysipelothrix	25	25	3.70906e-11	4.89668e-11	1.12911e-05	1.1877e-10	0.484863	-1.18762e-11	1.1291e-05	Abscess	0.515167
Erysipelotrichaceae [G-1]	25	25	7.04498e-11	1.06491e-10	1.74918e-10	0.000479766	0.0179258	-3.60408e-11	-0.000479766	Abscess	0.0626511
Fannyhessea	25	25	3.17024e-10	4.79208e-10	7.87133e-10	0.00652739	0.0416201	-1.62184e-10	-0.00652739	Abscess	0.0915717
Fastidiosipila	25	25	3.52249e-11	5.30251e-11	8.74592e-11	2.49352e-05	0.0478058	-1.78002e-11	-2.49351e-05	Abscess	0.0915717
Filifactor	25	25	1.05675e-10	1.75788e-10	2.62378e-10	0.00354954	0.00832031	-7.01134e-11	-0.00354954	Abscess	0.0435216
Fretibacterium	25	25	9.15848e-10	2.95421e-09	2.33702e-05	0.00699614	0.000788806	-2.03836e-09	-0.00697277	Abscess	0.00715184
Fusobacterium	25	25	0.0633696	0.108597	0.0870159	0.142405	0.019894	-0.0452278	-0.0553894	Abscess	0.0637991
Gemella	25	25	0.00708301	0.00025717	0.0162035	0.0115677	0.0220482	0.00682584	0.00463578	Plaque	0.0637991
Gracilibacteria (GN02) [G-1]	25	25	6.60938e-10	5.30251e-10	0.000750026	0.000105596	0.228985	1.30688e-10	0.000644429	Plaque	0.2708
Gracilibacteria (GN02) [G-2]	25	25	7.30247e-11	1.0605e-10	3.60018e-05	6.47395e-06	0.1744	-3.30255e-11	2.95278e-05	Abscess	0.211772
Granulicatella	25	25	0.00775682	0.00267795	0.014159	0.0105716	0.0547466	0.00507887	0.00358737	Plaque	0.0992738
Haemophilus	25	25	0.036146	0.00215454	0.0509242	0.0192435	0.000167115	0.0339914	0.0316808	Plaque	0.0052248
Janibacter	25	25	3.65123e-11	4.89668e-11	1.89e-05	1.1877e-10	0.244355	-1.24545e-11	1.88998e-05	Abscess	0.284036
Johnsonella	25	25	3.1412e-10	4.45434e-10	0.000195192	0.00170552	0.1744	-1.31315e-10	-0.00151033	Abscess	0.211772
Kingella	25	25	0.00698902	1.58172e-08	0.0126582	0.00295617	0.000384177	0.006989	0.00970204	Plaque	0.0052248
Klebsiella	25	25	1.409e-10	2.121e-10	3.49837e-10	0.00357418	0.0297713	-7.12007e-11	-0.00357418	Abscess	0.0793903
Kocuria	25	25	3.52249e-11	5.30251e-11	8.74592e-11	3.42858e-05	0.0478058	-1.78002e-11	-3.42857e-05	Abscess	0.0915717
Lachnoanaerobaculum	25	25	0.00486027	9.06116e-09	0.00751128	0.00324769	0.00741532	0.00486026	0.0042636	Plaque	0.0403393
Lachnospiraceae [G-2]	25	25	2.83321e-10	3.42768e-10	0.000195457	2.33319e-05	0.969045	-5.94471e-11	0.000172125	Abscess	0.983509
Lachnospiraceae [G-3]	25	25	8.93425e-09	8.32293e-10	0.00205359	0.000847716	0.303785	8.10196e-09	0.00120587	Plaque	0.347183
Lachnospiraceae [G-7]	25	25	7.04498e-11	1.14443e-10	1.74918e-10	0.000197256	0.0110292	-4.39928e-11	-0.000197256	Abscess	0.051139
Lachnospiraceae [G-8]	25	25	1.409e-10	2.121e-10	3.49837e-10	0.000247735	0.0478058	-7.12007e-11	-0.000247735	Abscess	0.0915717
Lacticaseibacillus	25	25	4.04744e-10	1.13623e-09	0.000144889	0.0165725	0.0116567	-7.31491e-10	-0.0164276	Abscess	0.051139
Lactobacillus	25	25	4.38148e-10	1.36348e-09	7.3132e-05	0.0115899	0.00127801	-9.25333e-10	-0.0115168	Abscess	0.0108631
Lancefieldella	25	25	7.91618e-10	0.00175623	0.000759566	0.0100563	7.55226e-05	-0.00175623	-0.00929674	Abscess	0.00513554
Lautropia	25	25	0.0235588	2.40187e-08	0.0445194	0.0120097	0.00024528	0.0235588	0.0325097	Plaque	0.0052248
Lawsonella	25	25	3.52249e-11	5.30251e-11	8.74592e-11	0.000116347	0.0478058	-1.78002e-11	-0.000116347	Abscess	0.0915717
Lentilactobacillus	25	25	7.04498e-11	1.06491e-10	1.74918e-10	0.000217753	0.020947	-3.60408e-11	-0.000217752	Abscess	0.0637991
Leptotrichia	25	25	0.0591936	0.00610143	0.0661283	0.0253052	0.000307462	0.0530922	0.0408231	Plaque	0.0052248
Ligilactobacillus	25	25	3.52249e-11	4.89668e-11	8.74592e-11	0.000145509	0.0877383	-1.37419e-11	-0.000145509	Abscess	0.126941
Limosilactobacillus	25	25	5.26167e-10	7.72843e-10	0.000589914	0.00235332	0.099098	-2.46677e-10	-0.00176341	Abscess	0.137524
Listeria	25	25	3.52249e-11	4.89668e-11	8.74592e-11	4.25964e-05	0.077453	-1.37419e-11	-4.25963e-05	Abscess	0.115754
Megasphaera	25	25	4.07997e-10	1.24986e-09	0.000307029	0.00190995	0.0152934	-8.41861e-10	-0.00160292	Abscess	0.0594257
Mesorhizobium	25	25	3.52249e-11	4.89668e-11	8.74592e-11	3.28139e-05	0.077453	-1.37419e-11	-3.28138e-05	Abscess	0.115754
Microbacterium	25	25	1.46049e-10	2.121e-10	0.000506965	0.000351527	0.162412	-6.60509e-11	0.000155438	Abscess	0.20643
Mitsuokella	25	25	1.05675e-10	1.59075e-10	7.95772e-05	0.000204162	0.0951877	-5.34005e-11	-0.000124585	Abscess	0.133459
Mogibacterium	25	25	2.02372e-10	5.06124e-10	0.000297258	0.000379086	0.068172	-3.03752e-10	-8.18276e-05	Abscess	0.114462
Mycolicibacterium	25	25	3.52249e-11	5.30251e-11	8.74592e-11	8.55786e-05	0.0652895	-1.78002e-11	-8.55785e-05	Abscess	0.113838
Mycoplasma	25	25	1.76124e-10	2.97247e-10	4.37296e-10	0.0023817	0.00520588	-1.21123e-10	-0.0023817	Abscess	0.0321818
Neisseria	25	25	0.0662809	0.00540373	0.0840453	0.0271548	0.00203516	0.0608772	0.0568905	Plaque	0.0145674
Olsenella	25	25	5.99957e-10	1.0878e-08	0.000683301	0.00416652	0.0188875	-1.0278e-08	-0.00348322	Abscess	0.0626511
Oribacterium	25	25	4.3213e-09	0.00241494	0.00189674	0.00930317	0.00932287	-0.00241493	-0.00740644	Abscess	0.0452825
Paenibacillus	25	25	3.52249e-11	4.89668e-11	8.74592e-11	6.32838e-05	0.077453	-1.37419e-11	-6.32837e-05	Abscess	0.115754
Paracoccus	25	25	3.52249e-11	5.30251e-11	8.74592e-11	2.80521e-05	0.0478058	-1.78002e-11	-2.8052e-05	Abscess	0.0915717
Parascardovia	25	25	7.04498e-11	1.14443e-10	1.74918e-10	0.00492177	0.0123157	-4.39928e-11	-0.00492177	Abscess	0.0523416
Parvimonas	25	25	0.000531559	0.00494565	0.0161866	0.0177548	0.244355	-0.00441409	-0.0015682	Abscess	0.284036
Pedobacter	25	25	3.52249e-11	4.89668e-11	8.74592e-11	0.000398359	0.0951877	-1.37419e-11	-0.000398359	Abscess	0.133459
Peptidiphaga	25	25	0.000485693	1.01225e-09	0.0123354	0.00123817	0.077453	0.000485692	0.0110973	Plaque	0.115754
Peptococcus	25	25	9.25314e-10	3.52378e-09	0.000360363	0.00403312	0.0500323	-2.59847e-09	-0.00367276	Abscess	0.0945054
Peptoniphilaceae [G-3]	25	25	3.52249e-11	4.89668e-11	8.74592e-11	6.36313e-06	0.077453	-1.37419e-11	-6.36304e-06	Abscess	0.115754
Peptoniphilus	25	25	1.76124e-10	2.66226e-10	4.37296e-10	0.00096051	0.0547466	-9.01019e-11	-0.00096051	Abscess	0.0992738
Peptostreptococcaceae [G-1]	25	25	2.42846e-10	6.81741e-10	0.00116362	0.0018438	0.0188875	-4.38894e-10	-0.000680181	Abscess	0.0626511
Peptostreptococcaceae [G-2]	25	25	7.04498e-11	1.14443e-10	1.74918e-10	5.27492e-05	0.00699681	-4.39928e-11	-5.27491e-05	Abscess	0.0403393
Peptostreptococcaceae [G-4]	25	25	7.04498e-11	1.48478e-10	1.74918e-10	0.000545495	0.00178496	-7.80282e-11	-0.000545495	Abscess	0.0134864
Peptostreptococcaceae [G-5]	25	25	1.05675e-10	1.59736e-10	2.62378e-10	0.000164341	0.020947	-5.40612e-11	-0.000164341	Abscess	0.0637991
Peptostreptococcaceae [G-6]	25	25	3.52249e-11	5.72213e-11	8.74592e-11	0.000330665	0.0144949	-2.19964e-11	-0.000330664	Abscess	0.0579796
Peptostreptococcaceae [G-7]	25	25	0.000225564	8.78733e-09	0.000722956	0.00342117	0.426313	0.000225556	-0.00269822	Plaque	0.467569
Peptostreptococcaceae [G-9]	25	25	1.48362e-10	4.54494e-10	0.000283439	0.00191673	0.0256594	-3.06131e-10	-0.00163329	Abscess	0.071218
Peptostreptococcus	25	25	1.08487e-08	0.00171429	0.0103042	0.0168859	0.0572393	-0.00171427	-0.00658165	Abscess	0.102428
Porphyromonas	25	25	0.0213523	0.0264284	0.0275067	0.0274824	1	-0.00507608	2.43048e-05	Abscess	1
Prevotella	25	25	0.0465246	0.120451	0.0540245	0.133533	0.000444889	-0.0739263	-0.0795082	Abscess	0.00550044
Propionibacteriaceae [G-1]	25	25	3.65123e-11	4.89668e-11	1.30592e-05	1.1877e-10	0.187037	-1.24545e-11	1.30591e-05	Abscess	0.223132
Propionibacteriaceae [G-2]	25	25	3.52249e-11	5.30251e-11	8.74592e-11	3.8035e-05	0.0652895	-1.78002e-11	-3.80349e-05	Abscess	0.113838
Pseudoleptotrichia	25	25	0.00172965	2.53062e-09	0.00283585	0.00355399	0.437682	0.00172964	-0.000718145	Plaque	0.476198
Pseudoramibacter	25	25	7.04498e-11	1.0605e-10	1.74918e-10	0.00071392	0.0344376	-3.56003e-11	-0.000713919	Abscess	0.0836341
Ralstonia	25	25	3.52249e-11	4.89668e-11	8.74592e-11	0.000100965	0.0877383	-1.37419e-11	-0.000100965	Abscess	0.126941
Riemerella	25	25	0.00204889	1.01225e-09	0.00440381	0.00169702	0.0312624	0.00204889	0.0027068	Plaque	0.0817633
Roseomonas	25	25	1.409e-10	2.12981e-10	3.49837e-10	0.000237348	0.0179258	-7.20815e-11	-0.000237348	Abscess	0.0626511
Rothia	25	25	0.00839439	1.7871e-08	0.0142969	0.00330954	0.000638051	0.00839438	0.0109874	Plaque	0.00714216
Ruminococcaceae [G-1]	25	25	1.97141e-09	2.12981e-10	0.00250703	0.000267124	0.120608	1.75843e-09	0.00223991	Plaque	0.157718
Ruminococcaceae [G-2]	25	25	1.21423e-10	1.469e-10	8.85048e-05	3.56309e-10	0.81589	-2.54773e-11	8.85045e-05	Abscess	0.847031
Saccharibacteria (TM7) [G-1]	25	25	0.00405809	2.5641e-08	0.0135028	0.00458156	0.168326	0.00405806	0.00892121	Plaque	0.210022
Saccharibacteria (TM7) [G-2]	25	25	3.65123e-11	4.89668e-11	5.22372e-06	1.1877e-10	0.187037	-1.24545e-11	5.2236e-06	Abscess	0.223132
Saccharibacteria (TM7) [G-3]	25	25	5.94845e-10	5.35045e-10	0.000999487	0.00193352	0.891964	5.97992e-11	-0.000934038	Plaque	0.912083
Saccharibacteria (TM7) [G-4]	25	25	7.30247e-11	1.0605e-10	0.000416875	8.83131e-05	0.140316	-3.30255e-11	0.000328562	Abscess	0.181742
Saccharibacteria (TM7) [G-5]	25	25	7.30247e-11	1.06491e-10	0.000240059	5.22681e-05	0.116036	-3.34659e-11	0.000187791	Abscess	0.154715
Saccharibacteria (TM7) [G-6]	25	25	7.27032e-10	5.83276e-10	0.00201569	0.000199949	0.351679	1.43756e-10	0.00181574	Plaque	0.395276
Scardovia	25	25	1.409e-10	2.37798e-10	0.000254194	0.00421517	0.00741532	-9.68983e-11	-0.00396097	Abscess	0.0403393
Schaalia	25	25	0.00221143	0.000734503	0.00293766	0.00283708	0.0283418	0.00147693	0.000100581	Plaque	0.0770898
Selenomonas	25	25	0.00635154	0.0100137	0.0146208	0.0148175	0.460935	-0.0036622	-0.000196734	Abscess	0.497517
Serratia	25	25	3.52249e-11	4.89668e-11	5.58798e-06	1.1877e-10	0.168326	-1.37419e-11	5.58786e-06	Abscess	0.210022
Shuttleworthia	25	25	1.76124e-10	2.86107e-10	4.37296e-10	0.000753552	0.0220482	-1.09982e-10	-0.000753551	Abscess	0.0637991
Simonsiella	25	25	1.71416e-10	1.95867e-10	0.000182266	0.000439872	0.846154	-2.44509e-11	-0.000257606	Abscess	0.871795
Slackia	25	25	1.09537e-10	1.78348e-10	5.49511e-05	0.000263435	0.00932287	-6.88115e-11	-0.000208483	Abscess	0.0452825
Sneathia	25	25	3.52249e-11	4.89668e-11	3.42841e-06	1.1877e-10	0.1744	-1.37419e-11	3.42829e-06	Abscess	0.211772
Solobacterium	25	25	1.06708e-09	0.000937977	0.00142211	0.0129186	0.00360935	-0.000937976	-0.0114965	Abscess	0.0233748
Stomatobaculum	25	25	9.95945e-10	3.52378e-09	0.00238046	0.000895844	0.484863	-2.52784e-09	0.00148462	Abscess	0.515167
Streptococcus	25	25	0.15256	0.083222	0.207297	0.123074	0.0137334	0.0693385	0.0842231	Plaque	0.0565983
Tannerella	25	25	1.72499e-08	0.00249604	0.00537391	0.0185164	0.0711584	-0.00249602	-0.0131425	Abscess	0.115754
Treponema	25	25	4.6821e-08	0.0147836	0.00114867	0.0351921	0.000264562	-0.0147835	-0.0340434	Abscess	0.0052248
Veillonella	25	25	0.0313774	0.0115374	0.0425226	0.0353896	0.0188875	0.01984	0.00713301	Plaque	0.0626511
Veillonellaceae [G-1]	25	25	8.90175e-10	1.40597e-08	0.000159863	0.00280737	0.000384177	-1.31696e-08	-0.0026475	Abscess	0.0052248
Weeksellaceae [G-1]	25	25	7.65793e-09	6.38944e-10	0.00139678	0.000145965	0.0231995	7.01899e-09	0.00125081	Plaque	0.0657319

## Sheet: S2
Level	Taxa	Abscess Count	Plaque Count	Overall Enrichment Direction
Genus	Prevotella	20	5	Abscess
Genus	Treponema	22	3	Abscess
Genus	Dialister	21	4	Abscess
Genus	Oribacterium	17	8	Abscess
Genus	Lancefieldella	22	3	Abscess
Genus	Solobacterium	19	6	Abscess
Genus	Veillonellaceae G-1	18	7	Abscess
Genus	Fretibacterium	20	5	Abscess
Genus	Lactobacillus	20	5	Abscess
Genus	Bacteroidetes G-3	21	4	Abscess
Genus	Abiotrophia	3	22	Plaque
Genus	Kingella	5	20	Plaque
Genus	Rothia	4	21	Plaque
Genus	Corynebacterium	3	22	Plaque
Genus	Actinomyces	4	21	Plaque
Genus	Lautropia	4	21	Plaque
Genus	Haemophilus	6	19	Plaque
Genus	Capnocytophaga	7	18	Plaque
Genus	Leptotrichia	4	21	Plaque
Genus	Neisseria	7	18	Plaque
Species	Prevotella oris	22	3	Abscess
Species	Dialister invisus	20	5	Abscess
Species	Alloprevotella tannerae	24	1	Abscess
Species	Oribacterium sp. HMT 078	19	6	Abscess
Species	Solobacterium moorei	19	6	Abscess
Species	Prevotella sp. HMT 292	20	5	Abscess
Species	Lancefieldella rimae	20	5	Abscess
Species	Treponema sp. HMT 231	20	5	Abscess
Species	Peptococcus sp. HMT 167	21	4	Abscess
Species	Porphyromonas endodontalis	21	4	Abscess
Species	Corynebacterium matruchotii	4	21	Plaque
Species	Capnocytophaga sputigena	6	19	Plaque
Species	Abiotrophia defectiva	3	22	Plaque
Species	Fusobacterium periodonticum	6	19	Plaque
Species	Porphyromonas pasteri	7	18	Plaque
Species	Haemophilus parainfluenzae	4	21	Plaque
Species	Lautropia mirabilis	4	21	Plaque
Species	Streptococcus sanguinis	2	23	Plaque
Species	Neisseria flava	6	19	Plaque
Species	Streptococcus oralis subsp. dentisani clade 058	4	21	Plaque

## Sheet: S3
Species	Number of Plaque Samples	Number of Abscess Samples	Median Plaque Value	Median Abscess Value	Mean Plaque Value	Mean Abscess Value	p-value	Difference in Median	Difference in Mean	Enrichment Direction	BH adjusted p-value
Abiotrophia defectiva	25	25	0.00681313	6.38524e-09	0.0144023	0.00330173	0.000735223	0.00681313	0.0111006	Plaque	0.0191158
Absconditabacteria (SR1) [G-1] bacterium HMT 345	25	25	1.21423e-10	1.59736e-10	0.000107164	0.000333426	0.351679	-3.83128e-11	-0.000226262	Abscess	0.444121
Absconditabacteria (SR1) [G-1] bacterium HMT 874	25	25	3.30469e-10	2.65125e-10	0.00144598	0.00042684	0.312999	6.53438e-11	0.00101914	Plaque	0.4081
Acidipropionibacterium acidifaciens	25	25	1.76124e-10	2.97247e-10	4.37296e-10	0.000791357	0.00280774	-1.21123e-10	-0.000791357	Abscess	0.0387819
Actinomyces dentalis	25	25	3.2596e-10	3.71176e-10	0.000248482	0.000100721	0.922715	-4.52151e-11	0.000147761	Abscess	0.946265
Actinomyces gerencseriae	25	25	4.97972e-10	7.08574e-10	0.00416873	0.00145536	0.876646	-2.10601e-10	0.00271337	Abscess	0.918193
Actinomyces graevenitzii	25	25	3.52249e-11	4.89668e-11	8.74592e-11	0.00136046	0.0877383	-1.37419e-11	-0.00136046	Abscess	0.165023
Actinomyces israelii	25	25	1.09537e-10	1.59075e-10	3.64416e-05	1.62593e-05	0.168326	-4.95382e-11	2.01823e-05	Abscess	0.261053
Actinomyces johnsonii	25	25	7.30247e-11	1.14443e-10	4.33124e-05	0.000317321	0.0220482	-4.1418e-11	-0.000274009	Abscess	0.0984375
Actinomyces massiliensis	25	25	0.00139697	1.71664e-10	0.00345764	0.000748891	0.00741532	0.00139697	0.00270874	Plaque	0.0680866
Actinomyces naeslundii	25	25	0.00198842	3.19262e-09	0.00322658	0.00115399	0.0269719	0.00198842	0.00207259	Plaque	0.110385
Actinomyces oris	25	25	3.19081e-09	2.97247e-10	0.00354816	0.000352978	0.140316	2.89356e-09	0.00319519	Plaque	0.228013
Actinomyces sp. HMT 169	25	25	0.000908308	2.28885e-10	0.00337813	0.000482495	0.0547466	0.000908307	0.00289563	Plaque	0.132229
Actinomyces sp. HMT 170	25	25	3.52249e-11	4.89668e-11	1.61898e-05	1.1877e-10	0.1744	-1.37419e-11	1.61897e-05	Abscess	0.26673
Actinomyces sp. HMT 171	25	25	4.05022e-10	3.51576e-10	0.000856956	0.000179843	0.800858	5.3446e-11	0.000677113	Plaque	0.867596
Actinomyces sp. HMT 175	25	25	1.71416e-10	2.121e-10	0.00035097	4.92442e-05	0.81589	-4.0684e-11	0.000301726	Abscess	0.87318
Actinomyces sp. HMT 448	25	25	1.09537e-10	1.59075e-10	8.28422e-05	5.04139e-05	0.200338	-4.95382e-11	3.24283e-05	Abscess	0.292243
Actinomyces sp. HMT 525	25	25	1.05675e-10	1.71664e-10	2.62378e-10	0.00020497	0.0244026	-6.59893e-11	-0.00020497	Abscess	0.104718
Actinomyces sp. HMT 896	25	25	3.65123e-11	4.89668e-11	3.62736e-05	1.1877e-10	0.404099	-1.24545e-11	3.62735e-05	Abscess	0.490692
Actinomyces sp. HMT 897	25	25	1.61897e-10	2.121e-10	8.54179e-05	2.86971e-06	0.404099	-5.02029e-11	8.25481e-05	Abscess	0.490692
Aeriscardovia bacterium HMT 407	25	25	3.52249e-11	4.89668e-11	8.74592e-11	7.73469e-05	0.077453	-1.37419e-11	-7.73468e-05	Abscess	0.152152
Afipia broomeae	25	25	3.1412e-10	3.19472e-10	0.000557325	0.00201855	0.497075	-5.35213e-12	-0.00146123	Abscess	0.579702
Aggregatibacter actinomycetemcomitans	25	25	1.409e-10	2.121e-10	0.000112894	0.000686372	0.120608	-7.12007e-11	-0.000573478	Abscess	0.206622
Aggregatibacter aphrophilus	25	25	2.1427e-10	2.9298e-10	0.000380326	0.00120105	0.341737	-7.87098e-11	-0.000820728	Abscess	0.437819
Aggregatibacter paraphrophilus	25	25	1.85453e-10	2.66226e-10	0.000358757	0.00106617	0.200338	-8.07734e-11	-0.000707414	Abscess	0.292243
Aggregatibacter sp. HMT 458	25	25	0.00124742	9.11023e-10	0.00260216	0.000823605	0.099098	0.00124742	0.00177855	Plaque	0.178054
Aggregatibacter sp. HMT 512	25	25	3.96563e-10	3.43328e-10	0.00108224	0.00012362	0.613928	5.32351e-11	0.000958623	Plaque	0.695785
Aggregatibacter sp. HMT 513	25	25	2.64375e-10	4.04899e-10	0.00252467	0.00113779	0.922715	-1.40524e-10	0.00138688	Abscess	0.946265
Aggregatibacter sp. HMT 898	25	25	1.48362e-10	1.95867e-10	0.000206281	4.75079e-10	0.322396	-4.75047e-11	0.000206281	Abscess	0.41545
Aggregatibacter sp. HMT 949	25	25	1.11272e-10	1.59075e-10	4.51936e-05	2.99334e-05	0.294752	-4.78034e-11	1.52602e-05	Abscess	0.392411
Alloiococcus otitis	25	25	3.52249e-11	4.89668e-11	8.74592e-11	0.00279514	0.0877383	-1.37419e-11	-0.00279514	Abscess	0.165023
Alloprevotella rava	25	25	3.64269e-10	9.11023e-10	0.00017874	0.0045302	0.0116567	-5.46754e-10	-0.00435146	Abscess	0.0831009
Alloprevotella sp. HMT 308	25	25	6.4025e-10	6.68151e-10	0.000928964	0.0013655	0.922715	-2.7901e-11	-0.000436531	Abscess	0.946265
Alloprevotella sp. HMT 473	25	25	0.00071139	7.13394e-10	0.00640195	0.000706067	0.0711584	0.000711389	0.00569588	Plaque	0.151942
Alloprevotella sp. HMT 912	25	25	1.15177e-09	1.30789e-09	0.00130995	0.00039278	0.785899	-1.56117e-10	0.00091717	Abscess	0.853482
Alloprevotella sp. HMT 913	25	25	3.2596e-10	3.72717e-10	0.000392883	0.00015195	0.922715	-4.67567e-11	0.000240934	Abscess	0.946265
Alloprevotella sp. HMT 914	25	25	1.13822e-09	8.48401e-10	0.00146476	0.0002956	0.140316	2.89822e-10	0.00116916	Plaque	0.228013
Alloprevotella tannerae	25	25	5.84197e-10	0.00236314	0.000593195	0.00929811	3.2928e-05	-0.00236314	-0.00870492	Abscess	0.00727709
Anaerococcus prevotii	25	25	7.04498e-11	9.79336e-11	1.74918e-10	0.000118776	0.077453	-2.74838e-11	-0.000118776	Abscess	0.152152
Anaeroglobus geminatus	25	25	1.85453e-10	2.86107e-10	6.61771e-05	0.000246934	0.162412	-1.00654e-10	-0.000180757	Abscess	0.255467
Anaerolineae [G-1] bacterium HMT 439	25	25	3.52249e-11	5.30251e-11	8.74592e-11	3.82185e-05	0.0456632	-1.78002e-11	-3.82185e-05	Abscess	0.120058
Arachnia propionica	25	25	0.000853084	6.44556e-10	0.00179039	0.000883759	0.0152934	0.000853084	0.00090663	Plaque	0.0877879
Arachnia rubra	25	25	7.04498e-11	9.79336e-11	0.000149007	4.11996e-05	0.14561	-2.74838e-11	0.000107808	Abscess	0.234035
Bacteroidales [G-2] bacterium HMT 274	25	25	1.08006e-09	4.02718e-09	0.00138183	0.0216875	0.120608	-2.94712e-09	-0.0203057	Abscess	0.206622
Bacteroides zoogleoformans	25	25	7.04498e-11	1.0605e-10	1.74918e-10	7.76848e-05	0.0478058	-3.56003e-11	-7.76846e-05	Abscess	0.120058
Bacteroidetes [G-3] bacterium HMT 280	25	25	3.52249e-11	5.30251e-11	8.74592e-11	4.8553e-05	0.0478058	-1.78002e-11	-4.85529e-05	Abscess	0.120058
Bacteroidetes [G-3] bacterium HMT 281	25	25	1.05675e-10	1.71664e-10	2.62378e-10	0.000211424	0.00785615	-6.59893e-11	-0.000211424	Abscess	0.0680866
Bacteroidetes [G-3] bacterium HMT 365	25	25	7.04498e-11	1.14443e-10	1.74918e-10	0.00243804	0.0256594	-4.39928e-11	-0.00243804	Abscess	0.108014
Bacteroidetes [G-3] bacterium HMT 503	25	25	3.52249e-11	5.30251e-11	8.74592e-11	0.000295906	0.0478058	-1.78002e-11	-0.000295906	Abscess	0.120058
Bacteroidetes [G-3] bacterium HMT 899	25	25	1.409e-10	2.28885e-10	3.49837e-10	0.000471063	0.00932287	-8.79857e-11	-0.000471062	Abscess	0.0722931
Bacteroidetes [G-5] bacterium HMT 505	25	25	3.52249e-11	5.30251e-11	8.74592e-11	2.29396e-06	0.0478058	-1.78002e-11	-2.29387e-06	Abscess	0.120058
Bacteroidetes [G-5] bacterium HMT 511	25	25	4.7466e-10	9.65107e-10	8.15597e-05	0.0138341	0.0179258	-4.90447e-10	-0.0137526	Abscess	0.0943237
Bifidobacterium breve	25	25	3.52249e-11	5.30251e-11	8.74592e-11	0.000208796	0.0456632	-1.78002e-11	-0.000208796	Abscess	0.120058
Bifidobacterium dentium	25	25	2.02372e-10	2.86107e-10	0.000376867	0.00255599	0.140316	-8.37348e-11	-0.00217912	Abscess	0.228013
Bosea vestrisii	25	25	1.05675e-10	1.59736e-10	8.57108e-06	0.000240351	0.0523451	-5.40612e-11	-0.00023178	Abscess	0.128536
Brucella anthropi	25	25	3.52249e-11	5.30251e-11	8.74592e-11	0.000170891	0.0478058	-1.78002e-11	-0.000170891	Abscess	0.120058
Bulleidia extructa	25	25	1.05675e-10	1.71664e-10	2.62378e-10	0.00071232	0.0378842	-6.59893e-11	-0.000712319	Abscess	0.120058
Butyrivibrio sp. HMT 080	25	25	1.76124e-10	2.86107e-10	4.37296e-10	0.00240318	0.0220482	-1.09982e-10	-0.00240318	Abscess	0.0984375
Butyrivibrio sp. HMT 455	25	25	3.52249e-11	5.30251e-11	8.74592e-11	3.44088e-06	0.0478058	-1.78002e-11	-3.44079e-06	Abscess	0.120058
Campylobacter concisus	25	25	0.000845623	9.11023e-10	0.00287204	0.0016288	0.0807664	0.000845622	0.00124324	Plaque	0.157263
Campylobacter curvus	25	25	1.09537e-10	1.71664e-10	1.3799e-05	0.000499238	0.0500323	-6.2127e-11	-0.000485439	Abscess	0.124237
Campylobacter gracilis	25	25	0.00406711	0.0012987	0.00760984	0.0123627	0.655405	0.00276841	-0.00475284	Plaque	0.729696
Campylobacter rectus	25	25	0.000783546	1.3986e-08	0.00513203	0.00882097	0.861374	0.000783532	-0.00368894	Plaque	0.908657
Capnocytophaga endodontalis	25	25	9.24806e-10	1.4771e-09	0.00499724	0.00227607	0.861374	-5.52298e-10	0.00272117	Abscess	0.908657
Capnocytophaga gingivalis	25	25	0.000629996	4.61156e-09	0.00310332	0.0021904	0.497075	0.000629991	0.000912927	Plaque	0.579702
Capnocytophaga granulosa	25	25	0.00308884	1.41715e-09	0.00562292	0.00178344	0.0188875	0.00308884	0.00383948	Plaque	0.0970727
Capnocytophaga haemolytica	25	25	1.409e-10	1.95867e-10	0.00050678	4.75079e-10	0.156656	-5.49675e-11	0.00050678	Abscess	0.248179
Capnocytophaga leadbetteri	25	25	0.00359779	7.80418e-09	0.00691959	0.00275691	0.0652895	0.00359778	0.00416268	Plaque	0.14429
Capnocytophaga sp. HMT 323	25	25	8.5922e-10	7.72843e-10	0.00172267	0.000963636	1	8.63766e-11	0.000759039	Plaque	1
Capnocytophaga sp. HMT 324	25	25	1.61897e-10	2.121e-10	0.000426326	0.000642878	0.560509	-5.02029e-11	-0.000216552	Abscess	0.641826
Capnocytophaga sp. HMT 332	25	25	1.61897e-10	1.95867e-10	0.000346621	4.75079e-10	0.938137	-3.39698e-11	0.000346621	Abscess	0.953234
Capnocytophaga sp. HMT 335	25	25	1.409e-10	2.121e-10	0.00173153	6.07193e-05	0.168326	-7.12007e-11	0.00167081	Abscess	0.261053
Capnocytophaga sp. HMT 336	25	25	4.04744e-10	5.94495e-10	0.000661767	0.00257996	0.135171	-1.89751e-10	-0.0019182	Abscess	0.222931
Capnocytophaga sp. HMT 338	25	25	1.11272e-10	3.03674e-10	0.000499742	0.00224428	0.0231995	-1.92402e-10	-0.00174454	Abscess	0.101526
Capnocytophaga sp. HMT 412	25	25	3.72526e-10	3.91734e-10	0.00197247	0.000632668	0.953583	-1.92082e-11	0.0013398	Abscess	0.966705
Capnocytophaga sp. HMT 863	25	25	7.30247e-11	9.79336e-11	1.93687e-05	2.37539e-10	0.372108	-2.49089e-11	1.93685e-05	Abscess	0.462
Capnocytophaga sp. HMT 864	25	25	2.99979e-10	3.71176e-10	0.00506981	0.000714608	0.907322	-7.1197e-11	0.0043552	Abscess	0.943615
Capnocytophaga sp. HMT 878	25	25	7.41812e-11	1.0605e-10	8.75873e-05	9.92638e-05	0.294752	-3.18689e-11	-1.16766e-05	Abscess	0.392411
Capnocytophaga sp. HMT 901	25	25	1.09537e-10	1.469e-10	7.71747e-05	3.56309e-10	0.244355	-3.73634e-11	7.71744e-05	Abscess	0.336464
Capnocytophaga sp. HMT 902	25	25	1.21423e-10	1.469e-10	0.000269338	0.000632688	0.938137	-2.54773e-11	-0.00036335	Abscess	0.953234
Capnocytophaga sp. HMT 903	25	25	3.52249e-11	4.89668e-11	8.74592e-11	0.000212841	0.091402	-1.37419e-11	-0.000212841	Abscess	0.170463
Capnocytophaga sputigena	25	25	0.00665751	2.84059e-09	0.0164582	0.0076811	0.000444889	0.00665751	0.00877711	Plaque	0.0151069
Cardiobacterium hominis	25	25	0.00508564	7.44944e-09	0.0095104	0.00569864	0.0130075	0.00508563	0.00381176	Plaque	0.0865776
Cardiobacterium valvarum	25	25	9.24806e-10	7.43877e-10	0.0016127	0.00225756	0.81589	1.80929e-10	-0.000644854	Plaque	0.87318
Catonella morbi	25	25	3.94282e-09	0.000974883	0.00412975	0.00257604	0.091402	-0.000974879	0.00155371	Abscess	0.170463
Catonella sp. HMT 451	25	25	3.52249e-11	5.32453e-11	8.74592e-11	0.000102798	0.020947	-1.80204e-11	-0.000102798	Abscess	0.0984375
Centipeda periodontii	25	25	1.11272e-10	1.469e-10	9.67684e-05	0.000210852	0.404099	-3.56286e-11	-0.000114083	Abscess	0.490692
Cloacibacterium normanense	25	25	3.52249e-11	5.30251e-11	8.74592e-11	5.5065e-05	0.0478058	-1.78002e-11	-5.5065e-05	Abscess	0.120058
Cloacibacterium sp. HMT 206	25	25	7.41812e-11	1.0605e-10	9.93584e-05	0.000356577	0.534671	-3.18689e-11	-0.000257219	Abscess	0.617036
Clostridiales [F-1][G-1] bacterium HMT 093	25	25	3.52249e-11	5.30251e-11	8.74592e-11	3.34476e-05	0.0478058	-1.78002e-11	-3.34475e-05	Abscess	0.120058
Clostridiales [F-1][G-2] bacterium HMT 402	25	25	7.04498e-11	9.79336e-11	1.74918e-10	4.66623e-05	0.077453	-2.74838e-11	-4.66621e-05	Abscess	0.152152
Clostridiales [F-3][G-1] bacterium HMT 876	25	25	1.46049e-10	2.28885e-10	0.00590095	0.00164106	0.0478058	-8.28359e-11	0.00425989	Abscess	0.120058
Colibacter massiliensis	25	25	1.82562e-10	2.86107e-10	0.000112126	0.000218349	0.0328171	-1.03545e-10	-0.000106223	Abscess	0.120058
Corynebacterium aurimucosum	25	25	7.30247e-11	9.79336e-11	9.36297e-06	2.37539e-10	0.351679	-2.49089e-11	9.36273e-06	Abscess	0.444121
Corynebacterium coyleae	25	25	3.65123e-11	4.89668e-11	9.58118e-05	1.1877e-10	0.187037	-1.24545e-11	9.58117e-05	Abscess	0.277418
Corynebacterium durum	25	25	0.000587659	4.16146e-10	0.00459662	0.000377222	0.00659963	0.000587659	0.0042194	Plaque	0.0678381
Corynebacterium matruchotii	25	25	0.00642902	1.34739e-08	0.00864002	0.00351604	0.00203516	0.006429	0.00512398	Plaque	0.0333163
Corynebacterium simulans	25	25	3.52249e-11	5.30251e-11	8.74592e-11	4.59589e-05	0.0652895	-1.78002e-11	-4.59588e-05	Abscess	0.14429
Corynebacterium striatum	25	25	7.41812e-11	9.79336e-11	1.72539e-05	2.37539e-10	0.372108	-2.37524e-11	1.72537e-05	Abscess	0.462
Corynebacterium tuberculostearicum	25	25	3.52249e-11	5.30251e-11	8.74592e-11	6.08423e-05	0.0478058	-1.78002e-11	-6.08422e-05	Abscess	0.120058
Cryptobacterium curtum	25	25	1.21423e-10	1.71664e-10	0.0010368	0.00101435	0.116036	-5.02409e-11	2.24522e-05	Abscess	0.202719
Cutibacterium avidum	25	25	3.52249e-11	4.89668e-11	8.74592e-11	0.000304628	0.0951877	-1.37419e-11	-0.000304627	Abscess	0.17243
Cutibacterium sp. HMT 193	25	25	3.52249e-11	4.89668e-11	8.74592e-11	0.000281195	0.0951877	-1.37419e-11	-0.000281195	Abscess	0.17243
Desulfobulbus sp. HMT 041	25	25	1.05675e-10	1.59736e-10	2.62378e-10	0.000465351	0.0328171	-5.40612e-11	-0.000465351	Abscess	0.120058
Desulfovibrio fairfieldensis	25	25	3.52249e-11	5.30251e-11	8.74592e-11	2.80529e-05	0.0478058	-1.78002e-11	-2.80528e-05	Abscess	0.120058
Desulfovibrio sp. HMT 040	25	25	3.52249e-11	5.30251e-11	8.74592e-11	1.94213e-05	0.0478058	-1.78002e-11	-1.94212e-05	Abscess	0.120058
Dialister invisus	25	25	5.58789e-10	0.00560769	0.00146988	0.0158331	0.000154604	-0.00560769	-0.0143632	Abscess	0.0151069
Dialister micraerophilus	25	25	3.52249e-11	4.89668e-11	8.74592e-11	6.57512e-05	0.077453	-1.37419e-11	-6.57511e-05	Abscess	0.152152
Dialister pneumosintes	25	25	2.55586e-10	7.95364e-10	2.42551e-05	0.00532118	0.00217197	-5.39778e-10	-0.00529692	Abscess	0.0342861
Dialister sp. HMT 119	25	25	1.09537e-10	1.59075e-10	8.55017e-05	1.05209e-05	0.0951877	-4.95382e-11	7.49808e-05	Abscess	0.17243
Dietzia cinnamea	25	25	3.52249e-11	5.30251e-11	8.74592e-11	6.92735e-05	0.0456632	-1.78002e-11	-6.92734e-05	Abscess	0.120058
Eggerthia catenaformis	25	25	3.52249e-11	5.30251e-11	8.74592e-11	0.000242772	0.0344376	-1.78002e-11	-0.000242772	Abscess	0.120058
Eikenella corrodens	25	25	0.00101256	1.0878e-08	0.00197023	0.00233008	0.68367	0.00101255	-0.000359853	Plaque	0.749832
Eikenella sp. HMT 011	25	25	3.52249e-11	4.89668e-11	2.09414e-05	1.1877e-10	0.156656	-1.37419e-11	2.09413e-05	Abscess	0.248179
Enterobacter cancerogenus	25	25	3.52249e-11	4.89668e-11	0.000204212	1.1877e-10	0.103135	-1.37419e-11	0.000204211	Abscess	0.183814
Enterococcus casseliflavus	25	25	3.52249e-11	5.30251e-11	8.74592e-11	4.15596e-06	0.0478058	-1.78002e-11	-4.15588e-06	Abscess	0.120058
Erysipelothrix tonsillarum	25	25	3.70906e-11	4.89668e-11	1.12911e-05	1.1877e-10	0.484863	-1.18762e-11	1.1291e-05	Abscess	0.569972
Erysipelotrichaceae [G-1] bacterium HMT 905	25	25	7.04498e-11	1.06491e-10	1.74918e-10	0.000479766	0.0179258	-3.60408e-11	-0.000479766	Abscess	0.0943237
Fannyhessea sp. HMT 416	25	25	3.17024e-10	4.79208e-10	7.87133e-10	0.00652739	0.0416201	-1.62184e-10	-0.00652739	Abscess	0.120058
Fastidiosipila sanguinis	25	25	3.52249e-11	5.30251e-11	8.74592e-11	2.49352e-05	0.0478058	-1.78002e-11	-2.49351e-05	Abscess	0.120058
Filifactor alocis	25	25	1.05675e-10	1.75788e-10	2.62378e-10	0.00354954	0.00832031	-7.01134e-11	-0.00354954	Abscess	0.0707226
Fretibacterium fastidiosum	25	25	3.52249e-10	1.01225e-09	2.33688e-05	0.00156592	0.00178496	-6.59999e-10	-0.00154256	Abscess	0.0303443
Fretibacterium sp. HMT 358	25	25	1.409e-10	2.34384e-10	3.49837e-10	0.000244637	0.00741532	-9.34845e-11	-0.000244636	Abscess	0.0680866
Fretibacterium sp. HMT 359	25	25	1.05675e-10	1.78348e-10	2.62378e-10	0.00384682	0.00247121	-7.26737e-11	-0.00384682	Abscess	0.0352347
Fretibacterium sp. HMT 360	25	25	2.46574e-10	4.16146e-10	6.12214e-10	0.0013227	0.00167076	-1.69572e-10	-0.0013227	Abscess	0.0303443
Fretibacterium sp. HMT 361	25	25	3.52249e-11	5.30251e-11	8.74592e-11	2.29396e-06	0.0478058	-1.78002e-11	-2.29387e-06	Abscess	0.120058
Fretibacterium sp. HMT 362	25	25	3.52249e-11	5.30251e-11	8.74592e-11	1.37632e-05	0.0478058	-1.78002e-11	-1.37631e-05	Abscess	0.120058
Fusobacterium hwasookii	25	25	3.19081e-09	5.06124e-10	0.00269608	0.000576263	0.187037	2.68468e-09	0.00211982	Plaque	0.277418
Fusobacterium naviforme	25	25	2.70015e-10	0.000372749	0.00421174	0.00416711	0.0711584	-0.000372749	4.46356e-05	Abscess	0.151942
Fusobacterium nucleatum	25	25	0.0489979	0.0909351	0.0673821	0.132478	0.0170073	-0.0419372	-0.0650956	Abscess	0.0943237
Fusobacterium periodonticum	25	25	0.007078	4.77226e-10	0.00947483	0.000837207	0.000285257	0.007078	0.00863762	Plaque	0.0151069
Fusobacterium sp. HMT 203	25	25	5.42138e-09	8.16629e-10	0.00202782	0.00351291	0.669479	4.60475e-09	-0.00148509	Plaque	0.739775
Fusobacterium sp. HMT 204	25	25	3.65123e-11	4.89668e-11	7.10071e-05	1.1877e-10	0.236582	-1.24545e-11	7.1007e-05	Abscess	0.336235
Fusobacterium sp. HMT 248	25	25	1.39697e-10	1.59075e-10	0.00114971	0.000827259	0.907322	-1.93779e-11	0.000322451	Abscess	0.943615
Fusobacterium sp. HMT 370	25	25	7.30247e-11	9.79336e-11	2.58744e-06	6.8668e-06	0.193604	-2.49089e-11	-4.27936e-06	Abscess	0.285243
Gemella haemolysans	25	25	0.00423559	2.76869e-09	0.0105873	0.0100772	0.0625082	0.00423559	0.000510112	Plaque	0.142416
Gemella morbillorum	25	25	0.00197142	4.9663e-09	0.00503424	0.00133574	0.0137334	0.00197141	0.0036985	Plaque	0.0865776
Gemella sanguinis	25	25	1.71416e-10	2.121e-10	0.00058194	0.000154774	1	-4.0684e-11	0.000427166	Abscess	1
Gracilibacteria (GN02) [G-1] bacterium HMT 871	25	25	8.09487e-11	9.79336e-11	0.00047937	2.37539e-10	0.876646	-1.69849e-11	0.00047937	Abscess	0.918193
Gracilibacteria (GN02) [G-1] bacterium HMT 872	25	25	4.18826e-10	4.24201e-10	0.000270656	0.000105596	0.521981	-5.37441e-12	0.00016506	Abscess	0.603968
Gracilibacteria (GN02) [G-2] bacterium HMT 873	25	25	7.30247e-11	1.0605e-10	3.60018e-05	6.47395e-06	0.1744	-3.30255e-11	2.95278e-05	Abscess	0.26673
Granulicatella adiacens	25	25	0.00587727	0.00177368	0.00877915	0.00886763	0.135171	0.00410359	-8.84858e-05	Plaque	0.222931
Granulicatella elegans	25	25	0.0022807	5.19673e-10	0.00537982	0.00170397	0.00785615	0.0022807	0.00367585	Plaque	0.0680866
Haemophilus aegyptius	25	25	7.41812e-11	9.79336e-11	5.62644e-06	2.37539e-10	0.404099	-2.37524e-11	5.6262e-06	Abscess	0.490692
Haemophilus haemolyticus	25	25	4.46713e-09	4.16146e-10	0.00629783	0.002844	0.244355	4.05098e-09	0.00345383	Plaque	0.336464
Haemophilus influenzae	25	25	3.52249e-11	5.32453e-11	8.74592e-11	8.89412e-05	0.020947	-1.80204e-11	-8.89411e-05	Abscess	0.0984375
Haemophilus parainfluenzae	25	25	0.0216943	0.00185598	0.0374998	0.00915492	0.000356812	0.0198383	0.0283449	Plaque	0.0151069
Haemophilus paraphrohaemolyticus	25	25	7.82528e-10	6.44556e-10	0.000849804	0.000520664	0.426313	1.37972e-10	0.00032914	Plaque	0.512039
Haemophilus pittmaniae	25	25	2.02372e-10	2.44834e-10	9.04778e-05	0.00044445	0.669479	-4.24622e-11	-0.000353972	Abscess	0.739775
Haemophilus sp. HMT 036	25	25	0.0018901	7.72843e-10	0.00479177	0.00561559	0.0220482	0.0018901	-0.00082382	Plaque	0.0984375
Haemophilus sp. HMT 908	25	25	4.46713e-09	4.16146e-10	0.00129431	0.000574903	0.111602	4.05098e-09	0.000719403	Plaque	0.197312
Haemophilus sputorum	25	25	7.41812e-11	9.79336e-11	9.46238e-05	2.37539e-10	0.547515	-2.37524e-11	9.46236e-05	Abscess	0.630212
Janibacter indicus	25	25	3.65123e-11	4.89668e-11	1.89e-05	1.1877e-10	0.244355	-1.24545e-11	1.88998e-05	Abscess	0.336464
Johnsonella ignava	25	25	3.1412e-10	4.45434e-10	0.000195192	0.00170552	0.1744	-1.31315e-10	-0.00151033	Abscess	0.26673
Kingella denitrificans	25	25	0.000797939	6.68151e-10	0.00346001	0.000713708	0.125319	0.000797939	0.0027463	Plaque	0.210612
Kingella oralis	25	25	0.00342006	3.27208e-09	0.00892618	0.00195514	0.000384177	0.00342005	0.00697104	Plaque	0.0151069
Kingella sp. HMT 012	25	25	1.48362e-10	2.12981e-10	0.000270156	0.00028732	0.187037	-6.46187e-11	-1.71642e-05	Abscess	0.277418
Kingella sp. HMT 932	25	25	3.65123e-11	4.89668e-11	1.86328e-06	1.1877e-10	0.244355	-1.24545e-11	1.86316e-06	Abscess	0.336464
Klebsiella pneumoniae	25	25	1.409e-10	2.121e-10	3.49837e-10	0.00357418	0.0297713	-7.12007e-11	-0.00357418	Abscess	0.119627
Kocuria rhizophila	25	25	3.52249e-11	5.30251e-11	8.74592e-11	3.42858e-05	0.0478058	-1.78002e-11	-3.42857e-05	Abscess	0.120058
Lachnoanaerobaculum orale	25	25	2.22544e-10	3.19472e-10	0.00043663	0.000223999	0.135171	-9.69281e-11	0.000212632	Abscess	0.222931
Lachnoanaerobaculum saburreum	25	25	0.00166427	1.3363e-09	0.0040168	0.00211532	0.0625082	0.00166427	0.00190148	Plaque	0.142416
Lachnoanaerobaculum sp. HMT 089	25	25	3.52249e-11	5.30251e-11	8.74592e-11	0.000108776	0.0456632	-1.78002e-11	-0.000108776	Abscess	0.120058
Lachnoanaerobaculum umeaense	25	25	0.00206981	5.85698e-10	0.00305785	0.00079959	0.0397149	0.00206981	0.00225826	Plaque	0.120058
Lachnospiraceae [G-2] bacterium HMT 088	25	25	1.61897e-10	1.95867e-10	0.000119095	2.33315e-05	0.938137	-3.39698e-11	9.57632e-05	Abscess	0.953234
Lachnospiraceae [G-2] bacterium HMT 096	25	25	1.11272e-10	1.469e-10	7.63625e-05	3.56309e-10	0.586937	-3.56286e-11	7.63622e-05	Abscess	0.670352
Lachnospiraceae [G-3] bacterium HMT 100	25	25	8.93425e-09	8.32293e-10	0.00205359	0.000847716	0.303785	8.10196e-09	0.00120587	Plaque	0.399622
Lachnospiraceae [G-7] bacterium HMT 163	25	25	7.04498e-11	1.14443e-10	1.74918e-10	0.000197256	0.0110292	-4.39928e-11	-0.000197256	Abscess	0.0812482
Lachnospiraceae [G-8] bacterium HMT 500	25	25	1.409e-10	2.121e-10	3.49837e-10	0.000247735	0.0478058	-7.12007e-11	-0.000247735	Abscess	0.120058
Lacticaseibacillus casei	25	25	2.59634e-10	4.16146e-10	0.000139477	0.016539	0.0297713	-1.56512e-10	-0.0163995	Abscess	0.119627
Lacticaseibacillus paracasei	25	25	1.09537e-10	1.59736e-10	5.41225e-06	3.34871e-05	0.0478058	-5.01989e-11	-2.80748e-05	Abscess	0.120058
Lactobacillus acidophilus	25	25	3.52249e-11	5.30251e-11	8.74592e-11	0.000161179	0.0478058	-1.78002e-11	-0.000161178	Abscess	0.120058
Lactobacillus crispatus	25	25	7.04498e-11	1.0605e-10	1.74918e-10	0.000119512	0.0416201	-3.56003e-11	-0.000119511	Abscess	0.120058
Lactobacillus gasseri	25	25	2.92099e-10	4.75596e-10	7.31316e-05	0.00810763	0.0123157	-1.83497e-10	-0.00803449	Abscess	0.0850552
Lactobacillus ultunensis	25	25	3.52249e-11	4.89668e-11	8.74592e-11	0.00320161	0.0877383	-1.37419e-11	-0.00320161	Abscess	0.165023
Lancefieldella parvula	25	25	2.79395e-10	3.56697e-10	0.000481234	0.000831644	0.260434	-7.73023e-11	-0.000350411	Abscess	0.355284
Lancefieldella rimae	25	25	2.83321e-10	4.10076e-09	0.000278332	0.00814049	0.00156332	-3.81743e-09	-0.00786216	Abscess	0.0303443
Lancefieldella sp. HMT 199	25	25	1.409e-10	2.37798e-10	3.49837e-10	0.00108417	0.00383988	-9.68983e-11	-0.00108417	Abscess	0.0484922
Lautropia mirabilis	25	25	0.0235588	2.40187e-08	0.0445194	0.0120097	0.00024528	0.0235588	0.0325097	Plaque	0.0151069
Lawsonella clevelandensis	25	25	3.52249e-11	5.30251e-11	8.74592e-11	0.000116347	0.0478058	-1.78002e-11	-0.000116347	Abscess	0.120058
Lentilactobacillus buchneri	25	25	7.04498e-11	1.06491e-10	1.74918e-10	0.000217753	0.020947	-3.60408e-11	-0.000217752	Abscess	0.0984375
Leptotrichia buccalis	25	25	0.00111002	8.32293e-10	0.0047405	0.00123449	0.0652895	0.00111002	0.003506	Plaque	0.14429
Leptotrichia hofstadii	25	25	0.000638351	6.38944e-10	0.0027316	0.000327342	0.0220482	0.000638351	0.00240426	Plaque	0.0984375
Leptotrichia hongkongensis	25	25	0.0107324	7.80418e-09	0.0128848	0.00925367	0.0711584	0.0107324	0.00363116	Plaque	0.151942
Leptotrichia shahii	25	25	0.00479419	2.38609e-09	0.0185493	0.00319655	0.0877383	0.00479418	0.0153528	Plaque	0.165023
Leptotrichia sp. HMT 212	25	25	5.74345e-09	9.11023e-10	0.00273832	0.00256712	0.613928	4.83242e-09	0.000171197	Plaque	0.695785
Leptotrichia sp. HMT 215	25	25	0.000775141	5.32453e-10	0.00250067	0.000229365	0.00699681	0.00077514	0.00227131	Plaque	0.0680866
Leptotrichia sp. HMT 217	25	25	3.65123e-11	4.89668e-11	3.00938e-05	1.1877e-10	0.244355	-1.24545e-11	3.00937e-05	Abscess	0.336464
Leptotrichia sp. HMT 218	25	25	7.04498e-11	1.0605e-10	0.00043395	6.6168e-05	0.0711584	-3.56003e-11	0.000367782	Abscess	0.151942
Leptotrichia sp. HMT 223	25	25	3.52249e-11	4.89668e-11	0.000198943	1.1877e-10	0.156656	-1.37419e-11	0.000198942	Abscess	0.248179
Leptotrichia sp. HMT 225	25	25	3.66473e-10	3.42768e-10	0.00225858	0.000239722	0.449223	2.37053e-11	0.00201885	Plaque	0.536639
Leptotrichia sp. HMT 392	25	25	4.18826e-10	4.25962e-10	0.00233812	0.000603867	0.641453	-7.13617e-12	0.00173425	Abscess	0.719599
Leptotrichia sp. HMT 417	25	25	6.89994e-09	8.01098e-10	0.00870777	0.00370219	0.130172	6.09884e-09	0.00500559	Plaque	0.21794
Leptotrichia sp. HMT 463	25	25	3.65123e-11	4.89668e-11	3.54373e-05	1.1877e-10	0.244355	-1.24545e-11	3.54372e-05	Abscess	0.336464
Leptotrichia sp. HMT 498	25	25	0.00102374	5.32453e-10	0.00306831	0.000388005	0.120608	0.00102374	0.00268031	Plaque	0.206622
Leptotrichia sp. HMT 879	25	25	1.409e-10	2.28885e-10	0.000551996	8.67041e-05	0.0179258	-8.79857e-11	0.000465292	Abscess	0.0943237
Leptotrichia wadei	25	25	3.28611e-10	4.79208e-10	0.00435988	0.00341004	0.641453	-1.50597e-10	0.000949844	Abscess	0.719599
Ligilactobacillus salivarius	25	25	3.52249e-11	4.89668e-11	8.74592e-11	0.000145509	0.0877383	-1.37419e-11	-0.000145509	Abscess	0.165023
Limosilactobacillus fermentum	25	25	1.21423e-10	1.59736e-10	0.000342833	3.98093e-05	0.484863	-3.83128e-11	0.000303024	Abscess	0.569972
Limosilactobacillus oris	25	25	2.42846e-10	3.19472e-10	0.000228454	3.77967e-05	0.341737	-7.66256e-11	0.000190658	Abscess	0.437819
Limosilactobacillus reuteri clade 938	25	25	3.52249e-11	5.30251e-11	8.74592e-11	0.000765525	0.0344376	-1.78002e-11	-0.000765525	Abscess	0.120058
Limosilactobacillus vaginalis	25	25	1.05675e-10	1.469e-10	1.86266e-05	0.00151019	0.14561	-4.12257e-11	-0.00149157	Abscess	0.234035
Listeria monocytogenes	25	25	3.52249e-11	4.89668e-11	8.74592e-11	4.25964e-05	0.077453	-1.37419e-11	-4.25963e-05	Abscess	0.152152
Megasphaera micronuciformis	25	25	4.07997e-10	1.24986e-09	0.000307029	0.00190995	0.0152934	-8.41861e-10	-0.00160292	Abscess	0.0877879
Mesorhizobium japonicum	25	25	3.52249e-11	4.89668e-11	8.74592e-11	3.28139e-05	0.077453	-1.37419e-11	-3.28138e-05	Abscess	0.152152
Microbacterium flavescens	25	25	1.46049e-10	2.121e-10	0.000506965	0.000351527	0.162412	-6.60509e-11	0.000155438	Abscess	0.255467
Mitsuokella sp. HMT 131	25	25	7.04498e-11	9.79336e-11	8.3767e-06	0.00013957	0.135171	-2.74838e-11	-0.000131193	Abscess	0.222931
Mitsuokella sp. HMT 521	25	25	3.52249e-11	5.30251e-11	7.12005e-05	6.45925e-05	0.111602	-1.78002e-11	6.60807e-06	Abscess	0.197312
Mogibacterium timidum	25	25	7.04498e-11	1.17192e-10	1.74918e-10	0.00022501	0.00785615	-4.67422e-11	-0.00022501	Abscess	0.0680866
Mogibacterium vescum	25	25	1.21423e-10	1.469e-10	0.000297258	0.000154075	0.382593	-2.54773e-11	0.000143183	Abscess	0.472364
Mycolicibacterium neoaurum	25	25	3.52249e-11	5.30251e-11	8.74592e-11	8.55786e-05	0.0652895	-1.78002e-11	-8.55785e-05	Abscess	0.14429
Mycoplasma faucium	25	25	3.52249e-11	5.30251e-11	8.74592e-11	6.04215e-05	0.0478058	-1.78002e-11	-6.04214e-05	Abscess	0.120058
Mycoplasma salivarium	25	25	1.409e-10	2.37798e-10	3.49837e-10	0.00232128	0.00520588	-9.68983e-11	-0.00232128	Abscess	0.059
Neisseria cinerea	25	25	0.000301848	1.07009e-09	0.0055059	0.00506929	0.0500323	0.000301847	0.00043661	Plaque	0.124237
Neisseria elongata	25	25	0.00093091	3.72717e-10	0.00306959	0.00222579	0.00408371	0.00093091	0.000843794	Plaque	0.0501389
Neisseria flava	25	25	0.0438757	0.00137331	0.0628985	0.0112005	0.000845996	0.0425024	0.051698	Plaque	0.0196805
Neisseria flavescens	25	25	3.30469e-10	2.86107e-10	0.00344474	0.00125375	0.785899	4.43626e-11	0.00219099	Plaque	0.853482
Neisseria oralis	25	25	1.77936e-09	4.10172e-10	0.00195782	0.000504928	0.285901	1.36919e-09	0.00145289	Plaque	0.385269
Neisseria perflava	25	25	2.79613e-09	5.83276e-10	0.00291135	0.00550767	0.294752	2.21286e-09	-0.00259633	Plaque	0.392411
Neisseria sp. HMT 018	25	25	7.04498e-11	1.0605e-10	7.4507e-06	0.000113145	0.0877383	-3.56003e-11	-0.000105695	Abscess	0.165023
Neisseria sp. HMT 499	25	25	7.30247e-11	9.79336e-11	0.000611124	2.37539e-10	0.372108	-2.49089e-11	0.000611124	Abscess	0.462
Neisseria sp. HMT 523	25	25	7.04498e-11	1.0605e-10	1.74918e-10	0.000305632	0.0652895	-3.56003e-11	-0.000305632	Abscess	0.14429
Neisseria subflava	25	25	5.8773e-05	5.83276e-10	0.00361867	0.000974049	0.0179258	5.87724e-05	0.00264462	Plaque	0.0943237
Neisseria weaveri	25	25	1.21423e-10	1.469e-10	2.00898e-05	3.56309e-10	0.81589	-2.54773e-11	2.00894e-05	Abscess	0.87318
Olsenella profusa	25	25	2.11349e-10	3.1815e-10	5.24755e-10	0.0021558	0.019894	-1.06801e-10	-0.00215579	Abscess	0.0984375
Olsenella sp. HMT 807	25	25	2.1427e-10	3.71195e-10	0.0006833	0.000828611	0.244355	-1.56925e-10	-0.00014531	Abscess	0.336464
Olsenella uli	25	25	1.05675e-10	1.78348e-10	2.62378e-10	0.00118211	0.00360935	-7.26737e-11	-0.00118211	Abscess	0.0469215
Oribacterium asaccharolyticum	25	25	2.02372e-10	2.65125e-10	0.0010182	4.59594e-05	0.472816	-6.27536e-11	0.000972241	Abscess	0.56028
Oribacterium parvum	25	25	3.65123e-11	4.89668e-11	4.30951e-05	1.1877e-10	0.187037	-1.24545e-11	4.3095e-05	Abscess	0.277418
Oribacterium sinus	25	25	2.09413e-10	2.28885e-10	0.000519032	9.22107e-05	0.830991	-1.94722e-11	0.000426821	Abscess	0.885055
Oribacterium sp. HMT 078	25	25	2.59634e-10	0.00114769	0.000316409	0.009165	0.000167115	-0.00114769	-0.0088486	Abscess	0.0151069
Paenibacillus glucanolyticus	25	25	3.52249e-11	4.89668e-11	8.74592e-11	6.32838e-05	0.077453	-1.37419e-11	-6.32837e-05	Abscess	0.152152
Paracoccus yeei	25	25	3.52249e-11	5.30251e-11	8.74592e-11	2.80521e-05	0.0478058	-1.78002e-11	-2.8052e-05	Abscess	0.120058
Parascardovia denticolens	25	25	7.04498e-11	1.14443e-10	1.74918e-10	0.00492177	0.0123157	-4.39928e-11	-0.00492177	Abscess	0.0850552
Parvimonas micra	25	25	4.65658e-10	0.000393856	0.00970992	0.0102444	0.0244026	-0.000393856	-0.000534461	Abscess	0.104718
Parvimonas sp. HMT 110	25	25	5.91423e-09	7.13394e-10	0.00647669	0.00751043	0.861374	5.20084e-09	-0.00103374	Plaque	0.908657
Pedobacter sp. HMT 318	25	25	3.52249e-11	4.89668e-11	8.74592e-11	0.000398359	0.0951877	-1.37419e-11	-0.000398359	Abscess	0.17243
Peptidiphaga gingivicola	25	25	1.11272e-10	1.59075e-10	0.000724721	0.000298482	0.98452	-4.78034e-11	0.000426238	Abscess	0.993511
Peptidiphaga sp. HMT 183	25	25	4.97972e-10	4.16146e-10	0.0116107	0.000939686	0.303785	8.1826e-11	0.010671	Plaque	0.399622
Peptococcus sp. HMT 167	25	25	2.96725e-10	2.01359e-09	0.000206657	0.003726	0.00136728	-1.71686e-09	-0.00351934	Abscess	0.0302169
Peptococcus sp. HMT 168	25	25	3.1412e-10	3.19472e-10	0.000153706	0.00030712	0.922715	-5.35213e-12	-0.000153414	Abscess	0.946265
Peptoniphilaceae [G-3] bacterium HMT 929	25	25	3.52249e-11	4.89668e-11	8.74592e-11	6.36313e-06	0.077453	-1.37419e-11	-6.36304e-06	Abscess	0.152152
Peptoniphilus lacrimalis	25	25	3.52249e-11	5.32453e-11	8.74592e-11	0.000202989	0.0572393	-1.80204e-11	-0.000202988	Abscess	0.135293
Peptoniphilus sp. HMT 187	25	25	3.52249e-11	4.89668e-11	8.74592e-11	0.000108171	0.077453	-1.37419e-11	-0.000108171	Abscess	0.152152
Peptoniphilus sp. HMT 375	25	25	7.04498e-11	9.79336e-11	1.74918e-10	0.00056239	0.0951877	-2.74838e-11	-0.000562389	Abscess	0.17243
Peptoniphilus sp. HMT 386	25	25	3.52249e-11	4.89668e-11	8.74592e-11	8.69612e-05	0.077453	-1.37419e-11	-8.69611e-05	Abscess	0.152152
Peptostreptococcaceae [G-1] [Eubacterium] infirmum	25	25	7.04498e-11	2.0245e-10	1.74918e-10	0.00174256	0.000552937	-1.32e-10	-0.00174255	Abscess	0.0152749
Peptostreptococcaceae [G-1] [Eubacterium] sulci	25	25	1.61897e-10	2.12981e-10	0.00116362	0.000101247	0.372108	-5.10837e-11	0.00106237	Abscess	0.462
Peptostreptococcaceae [G-2] bacterium HMT 091	25	25	7.04498e-11	1.14443e-10	1.74918e-10	5.27492e-05	0.00699681	-4.39928e-11	-5.27491e-05	Abscess	0.0680866
Peptostreptococcaceae [G-4] bacterium HMT 369	25	25	7.04498e-11	1.48478e-10	1.74918e-10	0.000545495	0.00178496	-7.80282e-11	-0.000545495	Abscess	0.0303443
Peptostreptococcaceae [G-5] [Eubacterium] saphenum	25	25	3.52249e-11	5.30251e-11	8.74592e-11	1.29475e-05	0.0478058	-1.78002e-11	-1.29475e-05	Abscess	0.120058
Peptostreptococcaceae [G-5] bacterium HMT 493	25	25	7.04498e-11	1.0605e-10	1.74918e-10	0.000151394	0.0478058	-3.56003e-11	-0.000151394	Abscess	0.120058
Peptostreptococcaceae [G-6] [Eubacterium] nodatum	25	25	3.52249e-11	5.72213e-11	8.74592e-11	0.000330665	0.0144949	-2.19964e-11	-0.000330664	Abscess	0.0865776
Peptostreptococcaceae [G-7] [Eubacterium] yurii subsps. yurii & margaretiae	25	25	0.000225564	8.20151e-09	0.000722956	0.00314643	0.472816	0.000225556	-0.00242347	Plaque	0.56028
Peptostreptococcaceae [G-7] bacterium HMT 081	25	25	3.52249e-11	4.89668e-11	8.74592e-11	0.000274746	0.077453	-1.37419e-11	-0.000274746	Abscess	0.152152
Peptostreptococcaceae [G-9] [Eubacterium] brachy	25	25	1.48362e-10	4.54494e-10	0.000283439	0.00191673	0.0256594	-3.06131e-10	-0.00163329	Abscess	0.108014
Peptostreptococcus stomatis	25	25	1.08487e-08	0.00171429	0.0103042	0.0168859	0.0572393	-0.00171427	-0.00658165	Abscess	0.135293
Porphyromonas asaccharolytica	25	25	3.52249e-11	4.89668e-11	8.74592e-11	0.000349966	0.077453	-1.37419e-11	-0.000349965	Abscess	0.152152
Porphyromonas catoniae	25	25	0.00125999	1.6196e-09	0.00317757	0.00134361	0.0951877	0.00125999	0.00183396	Plaque	0.17243
Porphyromonas endodontalis	25	25	3.17024e-10	1.02261e-09	7.87133e-10	0.0112679	0.000384177	-7.05587e-10	-0.0112679	Abscess	0.0151069
Porphyromonas gingivalis	25	25	3.52249e-11	5.30251e-11	8.74592e-11	0.00131217	0.0456632	-1.78002e-11	-0.00131217	Abscess	0.120058

## Sheet: S4
Level	Taxon	Maaslin2_coef	Maaslin2_pval	Maaslin2_qval	Maaslin2_value	ANCOMBC2_DFF	ANCOMBC2_LFC	ANCOMBC2_p_val	ANCOMBC2_q_val	ANCOMBC2_passed_SS	Aldex2_Enrichment	Aldex2_EF	Aldex2_padj	confidence	all_positive_or_negative
Genus	Treponema	-4.09514	0.00017855	0.00186202	Plaque	TRUE	-2.3533	1.22847e-06	6.87944e-05	TRUE	Abscess	-0.632388	0.00112929	High	TRUE
Genus	Dialister	-3.72394	1.69243e-05	0.00099938	Plaque	TRUE	-1.84015	0.000129021	0.00606397	TRUE	Abscess	-0.739599	0.000228349	High	TRUE
Genus	Lancefieldella	-2.82368	0.0004383	0.00319959	Plaque	NA	NA	NA	NA	NA	Abscess	-0.659401	0.00123832	Medium	TRUE
Genus	Solobacterium	-2.36605	0.0153746	0.0387015	Plaque	NA	NA	NA	NA	NA	Abscess	-0.469514	0.0192437	Medium	TRUE
Genus	Veillonellaceae G1	-2.04497	0.00376045	0.0158942	Plaque	TRUE	-1.74603	2.3545e-05	0.00124789	TRUE	Abscess	-0.433717	0.048968	High	TRUE
Genus	Oribacterium	NA	NA	NA	NA	NA	NA	NA	NA	NA	Abscess	-0.351364	0.0449979	Low	TRUE
Genus	Prevotella	NA	NA	NA	NA	NA	NA	NA	NA	NA	Abscess	-0.288651	0.0244773	Low	TRUE
Genus	Fretibacterium	-2.64747	0.000958188	0.00538059	Plaque	NA	NA	NA	NA	NA	NA	NA	NA	Low	TRUE
Genus	Bacteroidetes G3	-1.45907	0.00423335	0.0158942	Plaque	NA	NA	NA	NA	NA	NA	NA	NA	Low	TRUE
Genus	Lactobacillus	-1.34683	0.0114257	0.0329695	Plaque	NA	NA	NA	NA	NA	NA	NA	NA	Low	TRUE
Genus	Mycoplasma	-1.1622	0.0175451	0.0426932	Plaque	NA	NA	NA	NA	NA	NA	NA	NA	Low	TRUE
Genus	Peptostreptococcaceae G4	-0.986189	0.0153452	0.0387015	Plaque	NA	NA	NA	NA	NA	NA	NA	NA	Low	TRUE
Genus	Saccharibacteria TM7 G6	1.09547	0.00789315	0.0250522	Plaque	NA	NA	NA	NA	NA	NA	NA	NA	Low	TRUE
Genus	Gracilibacteria GN02 G1	1.11882	0.00924335	0.0281152	Plaque	NA	NA	NA	NA	NA	NA	NA	NA	Low	TRUE
Genus	Streptococcus	1.20779	0.00588844	0.0195389	Plaque	NA	NA	NA	NA	NA	NA	NA	NA	Low	TRUE
Genus	Veillonella	1.45031	0.0143345	0.0387015	Plaque	NA	NA	NA	NA	NA	NA	NA	NA	Low	TRUE
Genus	Peptidiphaga	2.27445	0.0117425	0.0329695	Plaque	TRUE	2.06027	2.77234e-05	0.00144162	TRUE	NA	NA	NA	Medium	TRUE
Genus	Bacteroidales G2	NA	NA	NA	NA	TRUE	-1.6903	8.70908e-05	0.00435454	FALSE	NA	NA	NA	Low	TRUE
Genus	Johnsonella	NA	NA	NA	NA	TRUE	-1.44814	0.000114694	0.00550532	FALSE	NA	NA	NA	Low	TRUE
Genus	Lacticaseibacillus	NA	NA	NA	NA	TRUE	-1.97897	9.53691e-05	0.00467308	FALSE	NA	NA	NA	Low	TRUE
Genus	Peptococcus	NA	NA	NA	NA	TRUE	-1.61467	9.54997e-06	0.000515698	FALSE	NA	NA	NA	Low	TRUE
Genus	Weeksellaceae G1	1.23019	0.00172118	0.00837641	Plaque	NA	NA	NA	NA	NA	Plaque	0.541395	0.0162499	Medium	TRUE
Genus	Capnocytophaga	1.66198	0.00469738	0.016329	Plaque	NA	NA	NA	NA	NA	Plaque	0.340026	0.00909043	Medium	TRUE
Genus	Arachnia	1.66218	0.00338097	0.0154257	Plaque	NA	NA	NA	NA	NA	Plaque	0.642588	0.00200057	Medium	TRUE
Genus	Riemerella	1.80364	0.00435457	0.0158942	Plaque	NA	NA	NA	NA	NA	Plaque	0.445295	0.022582	Medium	TRUE
Genus	Lachnoanaerobaculum	2.21782	0.00125974	0.00656865	Plaque	NA	NA	NA	NA	NA	Plaque	0.569663	0.00172541	Medium	TRUE
Genus	Gemella	2.27171	0.00419089	0.0158942	Plaque	NA	NA	NA	NA	NA	Plaque	0.415002	0.0105223	Medium	TRUE
Genus	Kingella	2.34828	0.0003146	0.00287072	Plaque	NA	NA	NA	NA	NA	Plaque	0.653867	0.000114834	Medium	TRUE
Genus	Actinomyces	2.38878	0.00037977	0.00308035	Plaque	TRUE	1.7521	8.42668e-06	0.000463468	TRUE	Plaque	0.381009	0.00499584	High	TRUE
Genus	Corynebacterium	2.5743	3.5556e-05	0.00099938	Plaque	TRUE	1.31967	0.000158187	0.00727661	TRUE	Plaque	0.511126	0.000354751	High	TRUE
Genus	Abiotrophia	2.67021	0.000570847	0.00378835	Plaque	NA	NA	NA	NA	NA	Plaque	0.549252	0.00233947	Medium	TRUE
Genus	Leptotrichia	2.71267	7.91931e-05	0.00115622	Plaque	TRUE	1.76487	5.64608e-05	0.0028795	TRUE	Plaque	0.514154	3.52648e-05	High	TRUE
Genus	Lautropia	2.90269	7.16623e-05	0.00115622	Plaque	NA	NA	NA	NA	NA	Plaque	0.672569	0.000219304	Medium	TRUE
Genus	Haemophilus	3.01701	4.10704e-05	0.00099938	Plaque	NA	NA	NA	NA	NA	Plaque	0.594324	0.000433471	Medium	TRUE
Genus	Neisseria	3.09151	0.000760149	0.00462424	Plaque	NA	NA	NA	NA	NA	Plaque	0.431999	0.00155384	Medium	TRUE
Genus	Rothia	3.55317	0.000105923	0.00128873	Plaque	NA	NA	NA	NA	NA	Plaque	0.702122	0.000326066	Medium	TRUE
Genus	Aggregatibacter	NA	NA	NA	NA	NA	NA	NA	NA	NA	Plaque	0.31979	0.0167584	Low	TRUE
Genus	Granulicatella	NA	NA	NA	NA	NA	NA	NA	NA	NA	Plaque	0.289665	0.0473649	Low	TRUE
Genus	Schaalia	NA	NA	NA	NA	NA	NA	NA	NA	NA	Plaque	0.342962	0.0296119	Low	TRUE
Phylum	Spirochaetes	-4.15229	4.31346e-05	0.00047448	Plaque	TRUE	-2.3533	3.80116e-06	3.04093e-05	TRUE	Abscess	-0.62918	0.000616836	High	TRUE
Phylum	Synergistetes	-2.31839	0.000888663	0.00488764	Plaque	NA	NA	NA	NA	NA	Abscess	-0.504874	0.0272513	Medium	TRUE
Phylum	Tenericutes	-1.223	0.0169883	0.0467177	Plaque	NA	NA	NA	NA	NA	NA	NA	NA	Low	TRUE
Phylum	Proteobacteria	1.33639	0.0143657	0.0467177	Plaque	TRUE	1.26753	0.00304766	0.0213336	FALSE	Plaque	0.305709	0.0341543	High	TRUE
Phylum	Saccharibacteria TM7	NA	NA	NA	NA	NA	NA	NA	NA	NA	Plaque	0.321342	0.0360639	Low	TRUE
Species	Dialister invisus	-3.51872	8.7757e-05	0.00617224	Plaque	NA	NA	NA	NA	NA	Abscess	-0.630504	0.00125172	Medium	TRUE
Species	Alloprevotella tannerae	-3.31532	0.000332578	0.00877175	Plaque	NA	NA	NA	NA	NA	Abscess	-0.588243	0.0112345	Medium	TRUE
Species	Prevotella oris	-3.17163	0.000293864	0.00877175	Plaque	NA	NA	NA	NA	NA	Abscess	-0.594699	0.00140383	Medium	TRUE
Species	Oribacterium sp HMT 078	-3.06401	0.000125326	0.00661097	Plaque	TRUE	-1.46132	0.000177697	0.0222121	TRUE	Abscess	-0.651334	0.00431651	High	TRUE
Species	Solobacterium moorei	-2.66494	0.00844465	0.0363637	Plaque	NA	NA	NA	NA	NA	Abscess	-0.493687	0.0127008	Medium	TRUE
Species	Prevotella sp HMT 292	-2.46638	0.00128031	0.0142182	Plaque	NA	NA	NA	NA	NA	Abscess	-0.553328	0.00944284	Medium	TRUE
Species	Treponema maltophilum	-2.30069	0.00109549	0.013597	Plaque	NA	NA	NA	NA	NA	Abscess	-0.461108	0.0489478	Medium	TRUE
Species	Porphyromonas endodontalis	-2.14198	0.00279127	0.0210342	Plaque	NA	NA	NA	NA	NA	Abscess	-0.490191	0.046171	Medium	TRUE
Species	Treponema socranskii	-2.10365	0.00207385	0.0184812	Plaque	NA	NA	NA	NA	NA	Abscess	-0.48388	0.0213996	Medium	TRUE
Species	Fusobacterium nucleatum	NA	NA	NA	NA	NA	NA	NA	NA	NA	Abscess	-0.264888	0.0224142	Low	TRUE
Species	Selenomonas sputigena	NA	NA	NA	NA	NA	NA	NA	NA	NA	Abscess	-0.40399	0.0247324	Low	TRUE
Species	Dialister pneumosintes	-2.19581	0.00350092	0.0236953	Plaque	NA	NA	NA	NA	NA	NA	NA	NA	Low	TRUE
Species	Treponema lecithinolyticum	-2.05225	0.00387124	0.0247525	Plaque	NA	NA	NA	NA	NA	NA	NA	NA	Low	TRUE
Species	Fretibacterium fastidiosum	-1.75768	0.00505761	0.0280831	Plaque	NA	NA	NA	NA	NA	NA	NA	NA	Low	TRUE
Species	Treponema sp HMT 231	-1.74523	0.00206408	0.0184812	Plaque	NA	NA	NA	NA	NA	NA	NA	NA	Low	TRUE
Species	Peptostreptococcaceae G1 Eubacterium infirmum	-1.70081	0.0035936	0.0236953	Plaque	NA	NA	NA	NA	NA	NA	NA	NA	Low	TRUE
Species	Treponema denticola	-1.63202	0.00334258	0.0235095	Plaque	NA	NA	NA	NA	NA	NA	NA	NA	Low	TRUE
Species	Peptococcus sp HMT 167	-1.5745	0.00271896	0.0210342	Plaque	NA	NA	NA	NA	NA	NA	NA	NA	Low	TRUE
Species	Veillonellaceae G1 bacterium HMT 150	-1.41373	0.00313296	0.022795	Plaque	NA	NA	NA	NA	NA	NA	NA	NA	Low	TRUE
Species	Selenomonas sp HMT 134	-0.564061	0.00647321	0.0314888	Plaque	NA	NA	NA	NA	NA	NA	NA	NA	Low	TRUE
Species	Alloprevotella sp HMT 914	0.792064	0.00965369	0.0407386	Plaque	NA	NA	NA	NA	NA	NA	NA	NA	Low	TRUE
Species	Saccharibacteria TM7 G6 bacterium HMT 870	1.10903	0.0118931	0.0464713	Plaque	NA	NA	NA	NA	NA	NA	NA	NA	Low	TRUE
Species	Weeksellaceae G1 sp HMT 907	1.42188	0.00689135	0.0314888	Plaque	NA	NA	NA	NA	NA	NA	NA	NA	Low	TRUE
Species	Streptococcus lactarius	1.63733	0.00552637	0.0293484	Plaque	NA	NA	NA	NA	NA	NA	NA	NA	Low	TRUE
Species	Streptococcus oralis subsp dentisani clade 058	1.88307	0.000921077	0.0121604	Plaque	TRUE	1.73189	7.49946e-05	0.00967431	TRUE	NA	NA	NA	Medium	TRUE
Species	Actinomyces oris	2.49711	0.00695144	0.0314888	Plaque	TRUE	2.38752	6.15794e-08	8.43638e-06	TRUE	NA	NA	NA	Medium	TRUE
Species	Actinomyces dentalis	NA	NA	NA	NA	TRUE	1.50082	0.000308049	0.0366578	FALSE	NA	NA	NA	Low	TRUE
Species	Aggregatibacter sp HMT 458	NA	NA	NA	NA	TRUE	1.14049	0.000258763	0.0315691	TRUE	NA	NA	NA	Low	TRUE
Species	Alloprevotella sp HMT 912	NA	NA	NA	NA	TRUE	1.46928	0.000247927	0.030495	FALSE	NA	NA	NA	Low	TRUE
Species	Bacteroidales G2 bacterium HMT 274	NA	NA	NA	NA	TRUE	-1.6903	7.43037e-05	0.00965949	FALSE	NA	NA	NA	Low	TRUE
Species	Fusobacterium hwasookii	NA	NA	NA	NA	TRUE	1.96755	2.44003e-05	0.00322084	FALSE	NA	NA	NA	Low	TRUE
Species	Johnsonella ignava	NA	NA	NA	NA	TRUE	-1.44814	9.11165e-05	0.0116629	FALSE	NA	NA	NA	Low	TRUE
Species	Lacticaseibacillus casei	NA	NA	NA	NA	TRUE	-2.41266	1.97227e-05	0.00262312	FALSE	NA	NA	NA	Low	TRUE
Species	Leptotrichia shahii	NA	NA	NA	NA	TRUE	2.0027	1.25491e-05	0.00168158	FALSE	NA	NA	NA	Low	TRUE
Species	Peptidiphaga sp HMT 183	NA	NA	NA	NA	TRUE	2.59471	9.83958e-07	0.000133818	TRUE	NA	NA	NA	Low	TRUE
Species	Porphyromonas catoniae	NA	NA	NA	NA	TRUE	1.09714	0.000297602	0.0360099	FALSE	NA	NA	NA	Low	TRUE
Species	Prevotella nigrescens	NA	NA	NA	NA	TRUE	-1.62269	0.000173225	0.0218264	FALSE	NA	NA	NA	Low	TRUE
Species	Lachnoanaerobaculum umeaense	1.05726	0.00701409	0.0314888	Plaque	NA	NA	NA	NA	NA	Plaque	0.499174	0.0312752	Medium	TRUE
Species	Leptotrichia sp HMT 498	1.16873	0.0039938	0.024785	Plaque	NA	NA	NA	NA	NA	Plaque	0.526904	0.0190964	Medium	TRUE
Species	Leptotrichia sp HMT 215	1.20429	0.00445654	0.0254143	Plaque	NA	NA	NA	NA	NA	Plaque	0.57204	0.010384	Medium	TRUE
Species	Arachnia propionica	1.31647	0.0111482	0.0443826	Plaque	NA	NA	NA	NA	NA	Plaque	0.557601	0.00816234	Medium	TRUE
Species	Actinomyces massiliensis	1.3751	0.0016781	0.0168609	Plaque	NA	NA	NA	NA	NA	Plaque	0.581204	0.0159396	Medium	TRUE
Species	Leptotrichia hofstadii	1.37574	0.00165109	0.0168609	Plaque	NA	NA	NA	NA	NA	Plaque	0.559987	0.00806307	Medium	TRUE
Species	Gemella morbillorum	1.38855	0.00429852	0.0251941	Plaque	NA	NA	NA	NA	NA	Plaque	0.368404	0.0308178	Medium	TRUE
Species	Leptotrichia buccalis	1.41624	0.00574973	0.0295901	Plaque	TRUE	1.20275	0.000413655	0.0488113	TRUE	Plaque	0.388125	0.0449127	High	TRUE
Species	Prevotella melaninogenica	1.52962	0.0109435	0.0443826	Plaque	NA	NA	NA	NA	NA	Plaque	0.448257	0.04008	Medium	TRUE
Species	Riemerella sp HMT 322	1.70635	0.00686127	0.0314888	Plaque	NA	NA	NA	NA	NA	Plaque	0.407845	0.0415401	Medium	TRUE
Species	Neisseria elongata	1.75639	0.00628967	0.0314888	Plaque	NA	NA	NA	NA	NA	Plaque	0.552083	0.00966451	Medium	TRUE
Species	Granulicatella elegans	1.76376	0.00417085	0.0251443	Plaque	NA	NA	NA	NA	NA	Plaque	0.561311	0.00870251	Medium	TRUE
Species	Corynebacterium matruchotii	1.88084	0.000716319	0.0121604	Plaque	NA	NA	NA	NA	NA	Plaque	0.507711	0.00290909	Medium	TRUE
Species	Capnocytophaga granulosa	2.01414	0.00773552	0.0340041	Plaque	NA	NA	NA	NA	NA	Plaque	0.42299	0.0403485	Medium	TRUE
Species	Kingella oralis	2.05511	0.00116724	0.0136827	Plaque	NA	NA	NA	NA	NA	Plaque	0.62587	0.000892401	Medium	TRUE
Species	Corynebacterium durum	2.08721	0.000573386	0.0120985	Plaque	TRUE	1.3637	0.000302822	0.0363387	TRUE	Plaque	0.483891	0.0140827	High	TRUE
Species	Cardiobacterium hominis	2.13796	0.0099336	0.0410979	Plaque	NA	NA	NA	NA	NA	Plaque	0.465963	0.042476	Medium	TRUE
Species	Capnocytophaga sputigena	2.34221	0.00210212	0.0184812	Plaque	NA	NA	NA	NA	NA	Plaque	0.616003	0.00226137	Medium	TRUE
Species	Alloprevotella sp HMT 473	2.36561	0.00255041	0.0210342	Plaque	TRUE	2.20722	4.32603e-06	0.000584014	TRUE	Plaque	0.40916	0.0494259	High	TRUE
Species	Porphyromonas pasteri	2.45456	0.000814976	0.0121604	Plaque	TRUE	1.40703	0.000203245	0.0252024	TRUE	Plaque	0.534671	0.00251983	High	TRUE
Species	Rothia aeria	2.46845	0.000399665	0.00936991	Plaque	TRUE	1.35975	9.24263e-05	0.0117381	TRUE	Plaque	0.5494	0.00457037	High	TRUE
Species	Rothia dentocariosa	2.5633	0.00556369	0.0293484	Plaque	NA	NA	NA	NA	NA	Plaque	0.53082	0.0182561	Medium	TRUE
Species	Streptococcus sanguinis	2.64892	2.35666e-05	0.00248627	Plaque	TRUE	1.52831	4.86687e-05	0.0063756	TRUE	Plaque	0.652837	0.001481	High	TRUE
Species	Haemophilus parainfluenzae	2.677	0.000285901	0.00877175	Plaque	NA	NA	NA	NA	NA	Plaque	0.50498	0.0031009	Medium	TRUE
Species	Lautropia mirabilis	2.74591	0.000270002	0.00877175	Plaque	NA	NA	NA	NA	NA	Plaque	0.640991	0.000543923	Medium	TRUE
Species	Abiotrophia defectiva	2.77288	0.000922114	0.0121604	Plaque	NA	NA	NA	NA	NA	Plaque	0.510582	0.007357	Medium	TRUE
Species	Neisseria subflava	2.88681	0.00278561	0.0210342	Plaque	NA	NA	NA	NA	NA	Plaque	0.536692	0.012375	Medium	TRUE
Species	Neisseria flava	2.91482	0.000776674	0.0121604	Plaque	NA	NA	NA	NA	NA	Plaque	0.375233	0.00951387	Medium	TRUE
Species	Fusobacterium periodonticum	3.62162	2.16359e-06	0.000456518	Plaque	NA	NA	NA	NA	NA	Plaque	0.919062	0.000119875	Medium	TRUE
Species	Streptococcus cristatus clade 578	3.63089	0.000705061	0.0121604	Plaque	NA	NA	NA	NA	NA	Plaque	0.510274	0.0092873	Medium	TRUE
Species	Haemophilus sp HMT 036	NA	NA	NA	NA	NA	NA	NA	NA	NA	Plaque	0.446027	0.0410638	Low	TRUE
Species	Neisseria cinerea	NA	NA	NA	NA	NA	NA	NA	NA	NA	Plaque	0.406548	0.0425138	Low	TRUE
Species	Porphyromonas sp HMT 930	NA	NA	NA	NA	NA	NA	NA	NA	NA	Plaque	0.487076	0.0307792	Low	TRUE

## Sheet: S5
Level	Confidence	Taxa	Abscess Count	Plaque Count	Enrichment Direction
Phylum	High	Spirochaetes	22	3	Abscess
Phylum	Medium	Synergistetes	20	5	Abscess
Phylum	Low	Tenericutes	19	6	Abscess
Phylum	High	Proteobacteria	4	21	Plaque
Phylum	Low	Saccharibacteria TM7	10	15	Plaque
Genus	High	Veillonellaceae G1	18	7	Abscess
Genus	High	Treponema	22	3	Abscess
Genus	High	Dialister	21	4	Abscess
Genus	Medium	Solobacterium	19	6	Abscess
Genus	Medium	Lancefieldella	22	3	Abscess
Genus	Low	Prevotella	20	5	Abscess
Genus	Low	Peptostreptococcaceae G4	20	5	Abscess
Genus	Low	Peptococcus	19	6	Abscess
Genus	Low	Oribacterium	17	8	Abscess
Genus	Low	Mycoplasma	19	6	Abscess
Genus	Low	Lactobacillus	20	5	Abscess
Genus	Low	Lacticaseibacillus	17	8	Abscess
Genus	Low	Johnsonella	17	8	Abscess
Genus	Low	Fretibacterium	20	5	Abscess
Genus	Low	Bacteroidetes G3	21	4	Abscess
Genus	Low	Bacteroidales G2	17	8	Abscess
Genus	High	Leptotrichia	4	21	Plaque
Genus	High	Corynebacterium	3	22	Plaque
Genus	High	Actinomyces	4	21	Plaque
Genus	Medium	Weeksellaceae G1	9	16	Plaque
Genus	Medium	Rothia	4	21	Plaque
Genus	Medium	Riemerella	6	19	Plaque
Genus	Medium	Peptidiphaga	7	18	Plaque
Genus	Medium	Neisseria	7	18	Plaque
Genus	Medium	Lautropia	4	21	Plaque
Genus	Medium	Lachnoanaerobaculum	7	18	Plaque
Genus	Medium	Kingella	5	20	Plaque
Genus	Medium	Haemophilus	6	19	Plaque
Genus	Medium	Gemella	6	19	Plaque
Genus	Medium	Capnocytophaga	7	18	Plaque
Genus	Medium	Arachnia	6	19	Plaque
Genus	Medium	Abiotrophia	3	22	Plaque
Genus	Low	Veillonella	8	17	Plaque
Genus	Low	Streptococcus	6	19	Plaque
Genus	Low	Schaalia	8	17	Plaque
Genus	Low	Saccharibacteria TM7 G6	12	13	Plaque
Genus	Low	Granulicatella	8	17	Plaque
Genus	Low	Gracilibacteria GN02 G1	12	13	Plaque
Genus	Low	Aggregatibacter	10	15	Plaque
Species	High	Oribacterium sp HMT 078	19	6	Abscess
Species	Medium	Treponema socranskii	20	5	Abscess
Species	Medium	Solobacterium moorei	19	6	Abscess
Species	Medium	Prevotella sp HMT 292	20	5	Abscess
Species	Medium	Prevotella oris	22	3	Abscess
Species	Medium	Porphyromonas endodontalis	21	4	Abscess
Species	Medium	Dialister invisus	20	5	Abscess
Species	Medium	Alloprevotella tannerae	24	1	Abscess
Species	Low	Veillonellaceae G1 bacterium HMT 150	20	5	Abscess
Species	Low	Treponema sp HMT 231	20	5	Abscess
Species	Low	Treponema maltophilum	21	4	Abscess
Species	Low	Treponema lecithinolyticum	20	5	Abscess
Species	Low	Treponema denticola	19	6	Abscess
Species	Low	Selenomonas sputigena	19	6	Abscess
Species	Low	Selenomonas sp HMT 134	20	5	Abscess
Species	Low	Prevotella nigrescens	19	6	Abscess
Species	Low	Peptostreptococcaceae G1 Eubacterium infirmum	20	5	Abscess
Species	Low	Peptococcus sp HMT 167	21	4	Abscess
Species	Low	Lacticaseibacillus casei	17	8	Abscess
Species	Low	Johnsonella ignava	17	8	Abscess
Species	Low	Fusobacterium nucleatum	19	6	Abscess
Species	Low	Fretibacterium fastidiosum	20	5	Abscess
Species	Low	Dialister pneumosintes	19	6	Abscess
Species	Low	Bacteroidales G2 bacterium HMT 274	17	8	Abscess
Species	High	Streptococcus sanguinis	2	23	Plaque
Species	High	Rothia aeria	8	17	Plaque
Species	High	Porphyromonas pasteri	7	18	Plaque
Species	High	Leptotrichia buccalis	8	17	Plaque
Species	High	Corynebacterium durum	6	19	Plaque
Species	High	Alloprevotella sp HMT 473	11	14	Plaque
Species	Medium	Streptococcus oralis subsp dentisani clade 058	4	21	Plaque
Species	Medium	Streptococcus cristatus clade 578	6	19	Plaque
Species	Medium	Rothia dentocariosa	8	17	Plaque
Species	Medium	Riemerella sp HMT 322	6	19	Plaque
Species	Medium	Prevotella melaninogenica	7	18	Plaque
Species	Medium	Neisseria subflava	9	16	Plaque
Species	Medium	Neisseria flava	6	19	Plaque
Species	Medium	Neisseria elongata	7	18	Plaque
Species	Medium	Leptotrichia sp HMT 498	10	15	Plaque
Species	Medium	Leptotrichia sp HMT 215	8	17	Plaque
Species	Medium	Leptotrichia hofstadii	10	15	Plaque
Species	Medium	Lautropia mirabilis	4	21	Plaque
Species	Medium	Lachnoanaerobaculum umeaense	9	16	Plaque
Species	Medium	Kingella oralis	4	21	Plaque
Species	Medium	Haemophilus parainfluenzae	4	21	Plaque
Species	Medium	Granulicatella elegans	7	18	Plaque
Species	Medium	Gemella morbillorum	7	18	Plaque
Species	Medium	Fusobacterium periodonticum	6	19	Plaque
Species	Medium	Corynebacterium matruchotii	4	21	Plaque
Species	Medium	Cardiobacterium hominis	10	15	Plaque
Species	Medium	Capnocytophaga sputigena	6	19	Plaque
Species	Medium	Capnocytophaga granulosa	6	19	Plaque
Species	Medium	Arachnia propionica	7	18	Plaque
Species	Medium	Actinomyces oris	9	16	Plaque
Species	Medium	Actinomyces massiliensis	7	18	Plaque
Species	Medium	Abiotrophia defectiva	3	22	Plaque
Species	Low	Weeksellaceae G1 sp HMT 907	12	13	Plaque
Species	Low	Streptococcus lactarius	10	15	Plaque
Species	Low	Saccharibacteria TM7 G6 bacterium HMT 870	12	13	Plaque
Species	Low	Porphyromonas sp HMT 930	8	17	Plaque
Species	Low	Porphyromonas catoniae	9	16	Plaque
Species	Low	Peptidiphaga sp HMT 183	10	15	Plaque
Species	Low	Neisseria cinerea	9	16	Plaque
Species	Low	Leptotrichia shahii	11	14	Plaque
Species	Low	Haemophilus sp HMT 036	10	15	Plaque
Species	Low	Fusobacterium hwasookii	10	15	Plaque
Species	Low	Alloprevotella sp HMT 914	10	15	Plaque
Species	Low	Alloprevotella sp HMT 912	14	11	Plaque
Species	Low	Aggregatibacter sp HMT 458	11	14	Plaque
Species	Low	Actinomyces dentalis	14	11	Plaque

## Sheet: S06
KO Number	Enrichment	coef	stderr	pval	qval	N	N.not.zero
K01390	Plaque	3.55499	0.656128	1.31544e-06	0.0029615	58	23
K15474	Plaque	2.84531	0.787506	0.000648348	0.0110841	58	23
K12986	Plaque	2.81678	0.726902	0.000281883	0.00734548	58	30
K11329	Plaque	2.79421	0.655507	7.82512e-05	0.00474028	58	16
K15557	Plaque	2.79334	0.655396	7.84105e-05	0.00474028	58	16
K00771	Plaque	2.78356	0.655902	8.33706e-05	0.00475147	58	17
K20262	Plaque	2.75546	0.652338	8.91456e-05	0.00485668	58	16
K07540	Plaque	2.66453	0.64315	0.000116931	0.00520266	58	17
K21564	Plaque	2.60058	0.649682	0.000185877	0.00593247	58	16
K11275	Plaque	2.56612	0.614655	0.000105096	0.00506599	58	20
K19969	Plaque	2.52346	0.629768	0.000183381	0.00593247	58	16
K11089	Plaque	2.51525	0.628209	0.000185267	0.00593247	58	31
K19310	Plaque	2.46422	0.609628	0.000163323	0.00589884	58	31
K21163	Plaque	2.44885	0.559672	5.33529e-05	0.00461981	58	19
K13792	Plaque	2.42685	0.563724	6.78046e-05	0.00474028	58	19
K18236	Plaque	2.42506	0.561279	6.43143e-05	0.00474028	58	19
K13243	Plaque	2.40808	0.662092	0.000601407	0.0106597	58	26
K19164	Plaque	2.39075	0.616993	0.000282074	0.00734548	58	16
K20375	Plaque	2.39039	0.63541	0.000405268	0.00897437	58	34
K13660	Plaque	2.38427	0.627209	0.000357279	0.00829231	58	16
K01152	Plaque	2.35748	0.563414	0.000101844	0.00506599	58	17
K18892	Plaque	2.35131	0.58749	0.000186213	0.00593247	58	34
K20261	Plaque	2.33752	0.611595	0.000334429	0.00801474	58	16
K14989	Plaque	2.31494	0.636696	0.000603692	0.0106597	58	15
K18136	Plaque	2.30494	0.607329	0.000364429	0.00837196	58	32
K18891	Plaque	2.30366	0.591285	0.00026338	0.00707813	58	35
K21303	Plaque	2.30012	0.601665	0.00033345	0.00801474	58	41
K21495	Plaque	2.27047	0.59039	0.00030987	0.00775135	58	20
K01161	Plaque	2.25933	0.659735	0.00115868	0.0152847	58	34
K09929	Plaque	2.24509	0.552862	0.000153558	0.00577169	58	42
K07653	Plaque	2.23526	0.550705	0.000154538	0.00577169	58	28
K18360	Plaque	2.22487	0.616805	0.000660564	0.0112097	58	16
K19299	Plaque	2.22471	0.536179	0.000114514	0.00520266	58	33
K19341	Plaque	2.22458	0.53185	0.000102377	0.00506599	58	47
K10798	Plaque	2.2215	0.550904	0.000168628	0.00593247	58	18
K10236	Plaque	2.21971	0.657784	0.00134826	0.01679	58	17
K19965	Plaque	2.2156	0.544187	0.000148293	0.00575616	58	18
K09968	Plaque	2.21149	0.772557	0.00590106	0.0417482	58	39
K04045	Plaque	2.2111	0.534278	0.000118679	0.00522879	58	35
K18133	Plaque	2.20069	0.66432	0.00162291	0.018686	58	33
K18918	Plaque	2.19342	0.480914	2.8188e-05	0.00431406	58	23
K05952	Plaque	2.19104	0.590364	0.000475975	0.00981288	58	46
K10189	Plaque	2.17174	0.52503	0.0001195	0.00522879	58	19
K20755	Plaque	2.15833	0.691953	0.00286397	0.0262104	58	33
K18987	Plaque	2.1523	0.535932	0.000178022	0.00593247	58	36
K12139	Plaque	2.14045	0.678772	0.00259379	0.0245024	58	37
K14192	Plaque	2.11297	0.651317	0.00198889	0.0210589	58	15
K17948	Plaque	2.09345	0.589835	0.000790706	0.0123621	58	35
K13020	Plaque	2.09316	0.472635	4.44762e-05	0.00431406	58	38
K18248	Plaque	2.09157	0.653127	0.00224856	0.022291	58	17
K00952	Plaque	2.08333	0.590828	0.00084922	0.0127742	58	12
K00897	Plaque	2.0826	0.51807	0.000175734	0.00593247	58	35
K12144	Plaque	2.05738	0.623097	0.00167619	0.0191233	58	30
K20379	Plaque	2.04651	0.65212	0.00271052	0.0252857	58	14
K11211	Plaque	2.03332	0.562924	0.000650352	0.0110841	58	34
K12982	Plaque	2.03309	0.56295	0.000651522	0.0110841	58	34
K20342	Plaque	2.00225	0.540232	0.000483642	0.0099283	58	50
K16321	Plaque	1.99933	0.627303	0.00235092	0.0228462	58	14
K21962	Plaque	1.99269	0.451281	4.65136e-05	0.00431406	58	5
K21680	Plaque	1.98952	0.511	0.000265637	0.00709136	58	28
K10232	Plaque	1.95822	0.40332	1.00351e-05	0.00375564	58	23
K18351	Plaque	1.95621	0.42243	2.21035e-05	0.00431406	58	21
K00689	Plaque	1.95009	0.594266	0.00178076	0.0198287	58	42
K08643	Plaque	1.94923	0.538999	0.000641636	0.011027	58	48
K14647	Plaque	1.94699	0.577787	0.00136787	0.0169205	58	51
K12990	Plaque	1.94207	0.510164	0.000351199	0.0082361	58	29
K13687	Plaque	1.93963	0.446224	5.88452e-05	0.00473363	58	2
K09146	Plaque	1.93647	0.446476	6.07846e-05	0.00473363	58	2
K12268	Plaque	1.9359	0.540929	0.00072131	0.0117391	58	47
K10094	Plaque	1.92461	0.588317	0.00183499	0.0199896	58	37
K06860	Plaque	1.92441	0.448083	7.0202e-05	0.00474028	58	2
K12437	Plaque	1.92441	0.448083	7.0202e-05	0.00474028	58	2
K13686	Plaque	1.92441	0.448083	7.0202e-05	0.00474028	58	2
K16647	Plaque	1.92441	0.448083	7.0202e-05	0.00474028	58	2
K02817	Plaque	1.92094	0.484178	0.000208744	0.0063104	58	39
K19309	Plaque	1.91505	0.419269	2.75441e-05	0.00431406	58	52
K18572	Plaque	1.91386	0.44776	7.52366e-05	0.00474028	58	2
K12443	Plaque	1.91312	0.449164	7.9148e-05	0.00474028	58	2
K12270	Plaque	1.91275	0.541869	0.000839339	0.0127105	58	47
K21685	Plaque	1.91249	0.411447	2.08043e-05	0.00431406	58	2
K12269	Plaque	1.91248	0.541904	0.00084122	0.0127105	58	47
K18491	Plaque	1.91081	0.528952	0.000649581	0.0110841	58	41
K21787	Plaque	1.90366	0.469615	0.000157239	0.00577169	58	5
K11387	Plaque	1.90098	0.455774	0.00010651	0.00506599	58	2
K21474	Plaque	1.89806	0.449272	8.89092e-05	0.00485668	58	2
K20470	Plaque	1.89745	0.464104	0.000140167	0.00563503	58	3
K19431	Plaque	1.89575	0.625816	0.00370471	0.0308909	58	32
K22316	Plaque	1.88885	0.456991	0.000120772	0.00522879	58	3
K20391	Plaque	1.88841	0.495007	0.000342136	0.00809795	58	42
K06896	Plaque	1.88713	0.382725	7.67143e-06	0.00375564	58	52
K12428	Plaque	1.88298	0.453416	0.000113119	0.00520266	58	2
K15269	Plaque	1.88298	0.434573	6.1676e-05	0.00473363	58	46
K20468	Plaque	1.88151	0.415623	3.1708e-05	0.00431406	58	12
K16959	Plaque	1.87769	0.462497	0.000154043	0.00577169	58	52
K14136	Plaque	1.87681	0.445661	9.30267e-05	0.00502642	58	2
K18851	Plaque	1.87622	0.468526	0.000184862	0.00593247	58	3
K17238	Plaque	1.87522	0.423165	4.40645e-05	0.00431406	58	47
K00613	Plaque	1.87504	0.453506	0.000120251	0.00522879	58	23
K12996	Plaque	1.8725	0.441009	8.27895e-05	0.00475147	58	53
K15733	Plaque	1.87138	0.438878	7.78976e-05	0.00474028	58	28
K13671	Plaque	1.86889	0.479072	0.000259104	0.00705641	58	34
K01541	Plaque	1.86759	0.523891	0.000753342	0.0118956	58	27
K12295	Plaque	1.86733	0.424313	4.89325e-05	0.00441763	58	48
K02171	Plaque	1.85744	0.417328	4.12283e-05	0.00431406	58	49
K14699	Plaque	1.85529	0.465702	0.000197817	0.00610398	58	1
K17227	Plaque	1.85418	0.614533	0.00383318	0.0314901	58	19
K21472	Plaque	1.85392	0.621664	0.00423168	0.0335061	58	33
K11609	Plaque	1.84863	0.464048	0.000197923	0.00610398	58	21
K10200	Plaque	1.84833	0.522336	0.000817163	0.0125006	58	21
K10201	Plaque	1.84766	0.522378	0.000821103	0.0125006	58	21
K14949	Plaque	1.84564	0.447961	0.00012617	0.00532597	58	2
K21828	Plaque	1.84148	0.409083	3.46277e-05	0.00431406	58	49
K01674	Plaque	1.83418	0.512974	0.000728624	0.011773	58	44
K01120	Plaque	1.83133	0.629722	0.00520337	0.0385769	58	31
K01281	Plaque	1.83051	0.412793	4.3607e-05	0.00431406	58	54
K15721	Plaque	1.82711	0.664324	0.00800298	0.0497718	58	20
K05602	Plaque	1.82365	0.36743	6.83164e-06	0.00375564	58	31
K16653	Plaque	1.82079	0.455583	0.000189717	0.0059775	58	2
K18816	Plaque	1.81803	0.425219	7.4928e-05	0.00474028	58	47
K19342	Plaque	1.81736	0.511596	0.000783116	0.0122718	58	48
K00561	Plaque	1.81583	0.464952	0.000255477	0.0070123	58	1
K10121	Plaque	1.81398	0.529225	0.00114815	0.0151754	58	43
K09689	Plaque	1.81013	0.539134	0.00141925	0.0172714	58	23
K14956	Plaque	1.81008	0.452099	0.000185348	0.00593247	58	2
K12998	Plaque	1.80527	0.536696	0.00139301	0.0170442	58	42
K20073	Plaque	1.80526	0.420783	7.12894e-05	0.00474028	58	49
K13731	Plaque	1.8052	0.502707	0.000694585	0.0114981	58	36
K12293	Plaque	1.8039	0.520087	0.00101373	0.0141755	58	42
K10830	Plaque	1.80292	0.399526	3.33181e-05	0.00431406	58	51
K11706	Plaque	1.80292	0.399526	3.33181e-05	0.00431406	58	51
K19083	Plaque	1.80287	0.40532	4.16249e-05	0.00431406	58	53
K10122	Plaque	1.79257	0.426123	9.44711e-05	0.00506395	58	45
K18233	Plaque	1.79111	0.366294	8.8758e-06	0.00375564	58	21
K21977	Plaque	1.79094	0.421178	8.10604e-05	0.00475147	58	49
K20107	Plaque	1.78336	0.390914	2.80824e-05	0.00431406	58	52
K20108	Plaque	1.78336	0.390914	2.80824e-05	0.00431406	58	52
K16870	Plaque	1.78239	0.433974	0.000131724	0.0054383	58	28
K13282	Plaque	1.78118	0.420837	8.66338e-05	0.00485668	58	48
K18775	Plaque	1.77732	0.508506	0.000934024	0.0136545	58	21
K16331	Plaque	1.7742	0.545713	0.00194817	0.0208525	58	23
K01758	Plaque	1.7726	0.435182	0.000147387	0.00575406	58	49
K01191	Plaque	1.7723	0.438032	0.000161239	0.00585486	58	46
K16652	Plaque	1.7702	0.482061	0.000538658	0.0102489	58	6
K08989	Plaque	1.76694	0.429361	0.000128212	0.00537853	58	45
K17226	Plaque	1.76346	0.548039	0.00214953	0.0217802	58	21
K19223	Plaque	1.76176	0.553533	0.00238146	0.0230765	58	30
K00484	Plaque	1.75812	0.623773	0.00665616	0.0445106	58	34
K02473	Plaque	1.75667	0.500275	0.000888601	0.0130754	58	44
K11942	Plaque	1.74298	0.52335	0.00153915	0.0181605	58	27
K18476	Plaque	1.74173	0.444259	0.000243242	0.00681683	58	2
K01820	Plaque	1.74018	0.427792	0.000150054	0.00577169	58	7
K19720	Plaque	1.73968	0.544633	0.00230298	0.0225417	58	7
K00376	Plaque	1.73266	0.491998	0.000860895	0.0128587	58	49
K07218	Plaque	1.73264	0.491993	0.000860927	0.0128587	58	49
K16958	Plaque	1.7314	0.463236	0.000437911	0.00935965	58	50
K08151	Plaque	1.7264	0.531614	0.00196949	0.0210141	58	17
K01616	Plaque	1.72318	0.349274	7.59427e-06	0.00375564	58	32
K18568	Plaque	1.72162	0.391613	4.97098e-05	0.00441763	58	10
K20500	Plaque	1.72059	0.485795	0.00080908	0.0124477	58	8
K12292	Plaque	1.71888	0.517085	0.00156822	0.0182902	58	42
K16697	Plaque	1.71541	0.595824	0.00563928	0.0407048	58	11
K07654	Plaque	1.71201	0.348374	8.13574e-06	0.00375564	58	32
K18230	Plaque	1.70763	0.414158	0.000124898	0.00530542	58	28
K02670	Plaque	1.70636	0.495611	0.0010958	0.0148021	58	49
K20480	Plaque	1.70057	0.515878	0.00170332	0.0193349	58	48
K09695	Plaque	1.69632	0.378284	3.67472e-05	0.00431406	58	45
K05910	Plaque	1.6949	0.607904	0.00722873	0.0469902	58	28
K21744	Plaque	1.69374	0.408866	0.000117087	0.00520266	58	29
K16917	Plaque	1.69028	0.597449	0.00646583	0.0438137	58	11
K18474	Plaque	1.68396	0.381196	4.6207e-05	0.00431406	58	51
K13057	Plaque	1.68352	0.468561	0.000690297	0.0114981	58	21
K15329	Plaque	1.68049	0.379871	4.52253e-05	0.00431406	58	51
K15327	Plaque	1.67622	0.379672	4.66282e-05	0.00431406	58	51
K12995	Plaque	1.67334	0.530541	0.00258927	0.0245024	58	38
K02787	Plaque	1.6729	0.375515	4.06433e-05	0.00431406	58	51
K02788	Plaque	1.6729	0.375515	4.06433e-05	0.00431406	58	51
K12999	Plaque	1.67273	0.377911	4.48536e-05	0.00431406	58	50
K13677	Plaque	1.66933	0.370991	3.48452e-05	0.00431406	58	52
K00367	Plaque	1.66647	0.515326	0.00205037	0.0213706	58	1
K12204	Plaque	1.66481	0.497837	0.00147747	0.017693	58	44
K14698	Plaque	1.66378	0.48077	0.00103817	0.0143685	58	16
K14983	Plaque	1.66319	0.387913	7.19438e-05	0.00474028	58	51
K14337	Plaque	1.65994	0.489369	0.00127896	0.0162676	58	23
K02531	Plaque	1.6597	0.381054	5.71114e-05	0.00473363	58	50
K16146	Plaque	1.65804	0.350014	1.52352e-05	0.00431406	58	29
K00066	Plaque	1.65489	0.533679	0.00301881	0.0268985	58	29
K14743	Plaque	1.65421	0.332901	6.69122e-06	0.00375564	58	23
K16081	Plaque	1.65296	0.533511	0.00304178	0.0269138	58	29
K14339	Plaque	1.65277	0.489836	0.00134987	0.01679	58	23
K03889	Plaque	1.65205	0.412969	0.000187365	0.00594114	58	8
K14982	Plaque	1.65196	0.386031	7.39655e-05	0.00474028	58	51
K03890	Plaque	1.65008	0.412962	0.000190282	0.0059775	58	8
K20035	Plaque	1.64612	0.442101	0.000458121	0.0096391	58	40
K03891	Plaque	1.64245	0.415144	0.000216444	0.00638369	58	8
K19180	Plaque	1.64144	0.471807	0.000981436	0.0139424	58	12
K20113	Plaque	1.64099	0.39274	0.000103899	0.00506599	58	47
K20114	Plaque	1.64055	0.392712	0.000104188	0.00506599	58	47
K07467	Plaque	1.63689	0.399516	0.000136148	0.00553941	58	48
K15973	Plaque	1.63576	0.511052	0.00225938	0.0223097	58	55
K21473	Plaque	1.63524	0.415343	0.000230478	0.00660627	58	4
K03830	Plaque	1.63383	0.503472	0.00198317	0.0210589	58	47
K10188	Plaque	1.62996	0.487759	0.00148796	0.0177871	58	19
K07670	Plaque	1.6284	0.368496	4.59728e-05	0.00431406	58	32
K12503	Plaque	1.62692	0.338337	1.18399e-05	0.00388143	58	32
K21429	Plaque	1.6242	0.466906	0.000982616	0.0139424	58	1
K19714	Plaque	1.62383	0.501365	0.00202038	0.021156	58	36
K08693	Plaque	1.62203	0.568823	0.00608186	0.0424348	58	26
K09962	Plaque	1.62093	0.360864	3.58002e-05	0.00431406	58	52
K17490	Plaque	1.61973	0.49262	0.00174675	0.0196299	58	4
K22302	Plaque	1.61864	0.489347	0.00164697	0.0188406	58	1
K07078	Plaque	1.61591	0.464764	0.00098807	0.0139904	58	53
K00185	Plaque	1.61302	0.500991	0.00213758	0.0217428	58	41
K07131	Plaque	1.61116	0.539812	0.00420217	0.0333899	58	43
K16648	Plaque	1.61023	0.560213	0.00571344	0.0411392	58	22
K21173	Plaque	1.60979	0.429613	0.000424935	0.00917681	58	25
K07270	Plaque	1.60673	0.469974	0.00117939	0.0154015	58	48
K12538	Plaque	1.60664	0.562277	0.00598555	0.0419361	58	26
K06922	Plaque	1.60422	0.494229	0.00197864	0.0210589	58	1
K07465	Plaque	1.60306	0.411209	0.000261356	0.00707813	58	29
K07445	Plaque	1.60298	0.494535	0.00200511	0.0211366	58	1
K18231	Plaque	1.59944	0.397963	0.000176225	0.00593247	58	30
K00356	Plaque	1.59767	0.47111	0.00128178	0.0162728	58	44
K00329	Plaque	1.59575	0.471004	0.00129468	0.016375	58	44
K01219	Plaque	1.5949	0.562844	0.00638719	0.0435758	58	29
K18558	Plaque	1.59427	0.512266	0.00292233	0.0264577	58	1
K22103	Plaque	1.59056	0.38751	0.000132858	0.0054383	58	53
K00153	Plaque	1.58973	0.418151	0.000356818	0.00829231	58	28
K11051	Plaque	1.58967	0.372429	7.67518e-05	0.00474028	58	52
K15525	Plaque	1.58902	0.443178	0.000706506	0.0116384	58	14
K00683	Plaque	1.58717	0.503419	0.00259856	0.0245024	58	43
K08082	Plaque	1.58564	0.527242	0.00394108	0.0319929	58	49
K07272	Plaque	1.57862	0.352517	3.75278e-05	0.00431406	58	52
K21169	Plaque	1.57791	0.433889	0.000602205	0.0106597	58	21
K06443	Plaque	1.57789	0.507932	0.00297069	0.0266683	58	6
K02656	Plaque	1.57549	0.325465	1.05652e-05	0.00375564	58	53
K08166	Plaque	1.57525	0.464011	0.00126799	0.016189	58	34
K13622	Plaque	1.57382	0.480696	0.00182063	0.0199497	58	22
K11050	Plaque	1.57341	0.348853	3.35931e-05	0.00431406	58	52
K07672	Plaque	1.57194	0.432506	0.000606314	0.0106597	58	4
K16019	Plaque	1.57121	0.335681	1.85707e-05	0.00431406	58	30
K00785	Plaque	1.56888	0.489351	0.00222469	0.0220964	58	3
K07064	Plaque	1.56777	0.418706	0.000428672	0.00922054	58	13
K18955	Plaque	1.56327	0.383779	0.000147338	0.00575406	58	49
K13573	Plaque	1.56228	0.374409	0.000105885	0.00506599	58	42
K02676	Plaque	1.5622	0.464426	0.00139286	0.0170442	58	47
K18991	Plaque	1.5608	0.520072	0.00401181	0.0324112	58	47
K07669	Plaque	1.5589	0.458898	0.00125966	0.0161437	58	4
K20112	Plaque	1.55787	0.391441	0.000200443	0.00612577	58	47
K01220	Plaque	1.55464	0.372489	0.000105527	0.00506599	58	52
K03930	Plaque	1.55448	0.36511	7.96044e-05	0.00474028	58	50
K04086	Plaque	1.55375	0.370245	9.77442e-05	0.00506599	58	51
K06945	Plaque	1.54794	0.543514	0.00614104	0.0426946	58	42
K20370	Plaque	1.54641	0.431635	0.000712743	0.011661	58	25
K22394	Plaque	1.54379	0.380465	0.000155192	0.00577169	58	48
K00021	Plaque	1.53909	0.492509	0.00281627	0.0259496	58	30
K07454	Plaque	1.53739	0.51372	0.00410873	0.0329576	58	22
K00316	Plaque	1.53487	0.512214	0.00406399	0.0327544	58	1
K07177	Plaque	1.53331	0.329447	2.03722e-05	0.00431406	58	53
K08083	Plaque	1.53158	0.390644	0.000243142	0.00681683	58	46
K02839	Plaque	1.53092	0.531328	0.00560446	0.0405273	58	43
K07074	Plaque	1.52428	0.501348	0.00358966	0.0302301	58	35
K18917	Plaque	1.52266	0.432694	0.00086797	0.0128739	58	10
K02471	Plaque	1.52206	0.402144	0.00037669	0.00856621	58	53
K09941	Plaque	1.52109	0.512699	0.00441812	0.0346295	58	48
K07125	Plaque	1.51955	0.451526	0.00138594	0.0170376	58	41
K15526	Plaque	1.51817	0.436222	0.000977701	0.0139312	58	14
K10120	Plaque	1.51775	0.491072	0.00310878	0.0273039	58	47
K20609	Plaque	1.51748	0.545755	0.00737831	0.0475961	58	4
K20460	Plaque	1.51706	0.423746	0.000718425	0.0117204	58	40
K16649	Plaque	1.51565	0.500783	0.00373303	0.0310121	58	9
K03618	Plaque	1.5153	0.445043	0.00123025	0.0159178	58	26
K03482	Plaque	1.51149	0.467687	0.00206235	0.0213965	58	33
K22297	Plaque	1.51014	0.431771	0.000927258	0.013585	58	9
K01819	Plaque	1.50323	0.346456	6.0441e-05	0.00473363	58	55
K09930	Plaque	1.50306	0.385876	0.000264094	0.00707813	58	51
K07482	Plaque	1.50144	0.408038	0.000526067	0.0102394	58	49
K18455	Plaque	1.49841	0.436422	0.00112818	0.0151185	58	14
K16434	Plaque	1.49512	0.507661	0.00469503	0.0360754	58	1
K00007	Plaque	1.495	0.541965	0.00782973	0.0489195	58	29
K00786	Plaque	1.49269	0.326163	2.67059e-05	0.00431406	58	54
K02665	Plaque	1.48659	0.453207	0.00178793	0.0198287	58	47
K02667	Plaque	1.48516	0.453663	0.00182247	0.0199497	58	47
K06236	Plaque	1.47858	0.496995	0.00431752	0.0341059	58	3
K15533	Plaque	1.47839	0.406086	0.000594833	0.0106597	58	34
K01467	Plaque	1.47772	0.368684	0.000182697	0.00593247	58	53
K20423	Plaque	1.47701	0.497264	0.00437562	0.0344199	58	3
K17883	Plaque	1.47469	0.455574	0.00203125	0.021237	58	15
K18369	Plaque	1.47245	0.450832	0.00186413	0.0201768	58	53
K22457	Plaque	1.46439	0.311422	1.72172e-05	0.00431406	58	54
K22298	Plaque	1.46047	0.411744	0.00079607	0.0123734	58	30
K18217	Plaque	1.45631	0.323662	3.4868e-05	0.00431406	58	51
K18216	Plaque	1.45626	0.323657	3.48788e-05	0.00431406	58	51
K16868	Plaque	1.455	0.324012	3.59537e-05	0.00431406	58	54
K16045	Plaque	1.44897	0.423493	0.00116977	0.0153112	58	5
K18232	Plaque	1.44586	0.470731	0.00328425	0.0283847	58	0
K21053	Plaque	1.44354	0.295682	9.12424e-06	0.00375564	58	54
K02655	Plaque	1.44275	0.387079	0.000452539	0.00958134	58	52
K03339	Plaque	1.44073	0.347098	0.000113908	0.00520266	58	51
K20488	Plaque	1.4396	0.486115	0.00448533	0.0349814	58	50
K09138	Plaque	1.43111	0.429835	0.0015437	0.018164	58	30
K02668	Plaque	1.43018	0.438647	0.00189546	0.0204178	58	47
K09471	Plaque	1.43011	0.416948	0.00114006	0.0151427	58	53
K21401	Plaque	1.4294	0.409658	0.0009512	0.0137534	58	31
K08651	Plaque	1.42844	0.514234	0.00743268	0.0478554	58	4
K20487	Plaque	1.42713	0.487561	0.00493705	0.0372491	58	49
K21416	Plaque	1.4199	0.321011	4.53209e-05	0.00431406	58	55
K04093	Plaque	1.41848	0.304458	2.00298e-05	0.00431406	58	49
K01096	Plaque	1.417	0.369338	0.000319118	0.00786714	58	53
K17076	Plaque	1.41589	0.314742	3.49762e-05	0.00431406	58	55
K19131	Plaque	1.41094	0.493471	0.00595562	0.0418464	58	17
K12954	Plaque	1.40808	0.405895	0.00101183	0.0141755	58	19
K16957	Plaque	1.40787	0.429117	0.00178419	0.0198287	58	55
K09956	Plaque	1.40345	0.396817	0.000821774	0.0125006	58	29
K21687	Plaque	1.40173	0.451075	0.00296179	0.0266364	58	12
K18893	Plaque	1.39731	0.310423	3.46453e-05	0.00431406	58	52
K19449	Plaque	1.39414	0.4252	0.00179523	0.0198445	58	24
K16788	Plaque	1.39394	0.329809	8.83935e-05	0.00485668	58	54
K09926	Plaque	1.3893	0.338311	0.000131972	0.0054383	58	50
K07104	Plaque	1.3814	0.437312	0.00255331	0.0242888	58	55
K13953	Plaque	1.38055	0.277927	6.73264e-06	0.00375564	58	56
K17237	Plaque	1.37732	0.482687	0.00605037	0.0423463	58	53
K01212	Plaque	1.37645	0.448467	0.00330589	0.0284796	58	42
K07215	Plaque	1.37387	0.371623	0.000498148	0.0100733	58	43
K03972	Plaque	1.37012	0.305572	3.68057e-05	0.00431406	58	52
K02530	Plaque	1.36778	0.423114	0.00205742	0.0213782	58	55
K03697	Plaque	1.36724	0.36085	0.000371835	0.00851313	58	52
K02771	Plaque	1.36042	0.386937	0.000876455	0.0129248	58	53
K07768	Plaque	1.35898	0.350373	0.000278604	0.00734548	58	34
K04756	Plaque	1.35716	0.393149	0.00106587	0.0145475	58	31
K09977	Plaque	1.35502	0.364334	0.000464298	0.00970857	58	44
K05593	Plaque	1.35317	0.463841	0.00507283	0.0380687	58	52
K07493	Plaque	1.35176	0.416941	0.00200104	0.0211366	58	53
K12294	Plaque	1.35	0.463766	0.00516342	0.0385564	58	53
K01060	Plaque	1.34565	0.365048	0.000515303	0.0101628	58	53
K16087	Plaque	1.34277	0.344573	0.000262617	0.00707813	58	55
K17074	Plaque	1.33994	0.314742	7.96873e-05	0.00474028	58	54
K13527	Plaque	1.33904	0.415402	0.00211368	0.02163	58	36
K20814	Plaque	1.33904	0.415402	0.00211368	0.02163	58	36
K03304	Plaque	1.33862	0.319767	0.00010118	0.00506599	58	54
K21885	Plaque	1.33355	0.413969	0.00212678	0.0216656	58	20
K06191	Plaque	1.33094	0.296306	3.58034e-05	0.00431406	58	55
K01389	Plaque	1.32865	0.330985	0.00017905	0.00593247	58	35
K03343	Plaque	1.32861	0.436349	0.00354413	0.0299213	58	1
K19971	Plaque	1.32773	0.439587	0.0037988	0.031265	58	55
K11704	Plaque	1.32769	0.439588	0.00379987	0.031265	58	55
K13571	Plaque	1.32616	0.411119	0.00209975	0.0215993	58	34
K11705	Plaque	1.32422	0.438996	0.00384143	0.0314901	58	55
K01261	Plaque	1.31951	0.438876	0.00395066	0.0320321	58	55
K16168	Plaque	1.31951	0.405548	0.00193394	0.020766	58	35
K19339	Plaque	1.31916	0.373485	0.00083384	0.0126556	58	48
K02686	Plaque	1.31865	0.385349	0.00116803	0.0153112	58	53
K15521	Plaque	1.31574	0.415858	0.00251584	0.024068	58	14
K02236	Plaque	1.31346	0.425061	0.0031144	0.0273177	58	56
K09019	Plaque	1.31344	0.43655	0.00392685	0.0319541	58	29
K21480	Plaque	1.30946	0.441593	0.00443704	0.0346849	58	9
K12997	Plaque	1.30523	0.359005	0.000604057	0.0106597	58	53
K01286	Plaque	1.30469	0.289786	3.45348e-05	0.00431406	58	56
K21030	Plaque	1.30323	0.324441	0.000177525	0.00593247	58	38
K19082	Plaque	1.30153	0.32836	0.000211298	0.0063104	58	53
K05352	Plaque	1.30025	0.324669	0.000184668	0.00593247	58	38
K03727	Plaque	1.29838	0.326077	0.000199143	0.00611368	58	35
K07707	Plaque	1.29798	0.464269	0.0070807	0.0463003	58	54
K07503	Plaque	1.29682	0.326098	0.000202458	0.00615948	58	35
K14215	Plaque	1.29372	0.326329	0.00021078	0.0063104	58	35
K21273	Plaque	1.29372	0.326329	0.00021078	0.0063104	58	35
K19972	Plaque	1.29363	0.435506	0.0043741	0.0344199	58	55
K02248	Plaque	1.29282	0.414313	0.00285407	0.0261908	58	56
K11618	Plaque	1.29173	0.438092	0.00465012	0.0358806	58	55
K11617	Plaque	1.29169	0.438096	0.00465172	0.0358806	58	55
K11622	Plaque	1.2911	0.438127	0.0046721	0.0359401	58	55
K01463	Plaque	1.29076	0.446131	0.00542282	0.0397673	58	38
K07681	Plaque	1.29033	0.438233	0.00470427	0.0361053	58	55
K16090	Plaque	1.28739	0.394743	0.00189051	0.0203969	58	51
K10036	Plaque	1.28666	0.340783	0.000388008	0.0086775	58	54
K22292	Plaque	1.28542	0.335637	0.000326163	0.00793618	58	50
K02438	Plaque	1.28185	0.309338	0.000116574	0.00520266	58	54
K03713	Plaque	1.28184	0.434945	0.00466856	0.0359401	58	55
K07442	Plaque	1.2806	0.325227	0.000230119	0.00660627	58	35
K08100	Plaque	1.27965	0.38141	0.00142959	0.0173348	58	47
K00368	Plaque	1.27869	0.419353	0.0035004	0.0296262	58	51
K02673	Plaque	1.27692	0.351923	0.000617973	0.0107178	58	50
K01361	Plaque	1.27667	0.366406	0.000965709	0.013827	58	55
K12551	Plaque	1.27471	0.435269	0.00491667	0.0371861	58	55
K06021	Plaque	1.27329	0.449759	0.00643286	0.0437979	58	0
K07234	Plaque	1.27087	0.313408	0.000156541	0.00577169	58	54
K12952	Plaque	1.26999	0.324611	0.000249788	0.00689633	58	55
K15051	Plaque	1.26918	0.33699	0.00039981	0.00888263	58	54
K00886	Plaque	1.26785	0.363668	0.000959908	0.0137941	58	43
K01215	Plaque	1.26357	0.344153	0.000539721	0.0102489	58	50
K14267	Plaque	1.25922	0.320112	0.00023304	0.00664114	58	50
K12554	Plaque	1.25886	0.450035	0.00705214	0.0463003	58	54
K20707	Plaque	1.25716	0.432155	0.00519065	0.0385564	58	55
K14080	Plaque	1.25594	0.414404	0.00368944	0.0308397	58	27
K15780	Plaque	1.25577	0.448437	0.00699342	0.0460366	58	56
K06877	Plaque	1.25534	0.36598	0.00113961	0.0151427	58	34
K01523	Plaque	1.25301	0.298595	9.78122e-05	0.00506599	58	55
K16927	Plaque	1.25278	0.40065	0.00280121	0.0259108	58	52
K11107	Plaque	1.25222	0.340026	0.000521045	0.0101709	58	52
K03554	Plaque	1.25202	0.325896	0.000313825	0.00779255	58	54
K00523	Plaque	1.24875	0.355171	0.000876361	0.0129248	58	54
K00728	Plaque	1.24867	0.323532	0.000296399	0.00755425	58	36
K02786	Plaque	1.24763	0.442921	0.00668681	0.0446713	58	55
K09788	Plaque	1.24723	0.376073	0.00160484	0.0185284	58	40
K07694	Plaque	1.24295	0.431202	0.00558542	0.0404763	58	56
K00332	Plaque	1.23858	0.318692	0.000271667	0.00722379	58	53
K14187	Plaque	1.23845	0.285364	6.02359e-05	0.00473363	58	53
K06198	Plaque	1.23816	0.430209	0.005655	0.0407618	58	55
K21465	Plaque	1.23418	0.432737	0.00607403	0.0424348	58	55
K12552	Plaque	1.23383	0.430592	0.00585481	0.0415915	58	55
K12556	Plaque	1.23383	0.430592	0.00585481	0.0415915	58	55
K16509	Plaque	1.23259	0.395256	0.00286997	0.0262297	58	56
K00687	Plaque	1.23176	0.433265	0.00622646	0.0429117	58	55
K12553	Plaque	1.23176	0.433265	0.00622646	0.0429117	58	55
K21466	Plaque	1.23176	0.433265	0.00622646	0.0429117	58	55
K02351	Plaque	1.23133	0.406049	0.00367105	0.0307621	58	20
K02245	Plaque	1.23044	0.430261	0.00594658	0.0418464	58	55
K00355	Plaque	1.22952	0.2898	8.37171e-05	0.00475147	58	56
K02796	Plaque	1.22718	0.32174	0.00034291	0.00809795	58	56
K02244	Plaque	1.22691	0.430823	0.00614438	0.0426946	58	55
K00406	Plaque	1.22498	0.284956	6.92449e-05	0.00474028	58	54
K02046	Plaque	1.22389	0.304472	0.000175861	0.00593247	58	54
K07778	Plaque	1.22301	0.411341	0.00433957	0.03424	58	56
K00992	Plaque	1.22186	0.312346	0.000250163	0.00689633	58	51
K02047	Plaque	1.22003	0.303536	0.000176041	0.00593247	58	54
K11073	Plaque	1.2197	0.370557	0.00172848	0.0194569	58	53
K04561	Plaque	1.21786	0.272126	3.78871e-05	0.00431406	58	54
K00253	Plaque	1.2148	0.392581	0.00307601	0.0270865	58	39
K16148	Plaque	1.21423	0.329173	0.000511224	0.0101628	58	34
K11533	Plaque	1.21193	0.401922	0.00385371	0.0314937	58	33
K02795	Plaque	1.21172	0.326525	0.000476551	0.00981288	58	56
K02243	Plaque	1.20988	0.414701	0.00507062	0.0380687	58	56
K02246	Plaque	1.20854	0.42745	0.00649848	0.0438908	58	56
K15772	Plaque	1.20668	0.383237	0.00262982	0.024679	58	56
K09781	Plaque	1.20545	0.286832	9.57699e-05	0.00506599	58	54
K00938	Plaque	1.20408	0.419452	0.00577182	0.0413787	58	56
K06919	Plaque	1.20361	0.318531	0.000384293	0.00865171	58	54
K02793	Plaque	1.20158	0.314908	0.000341314	0.00809795	58	56
K08776	Plaque	1.20144	0.281948	7.86378e-05	0.00474028	58	43
K21417	Plaque	1.20131	0.405049	0.00443032	0.0346725	58	56
K00383	Plaque	1.20068	0.311742	0.00030412	0.00770472	58	55
K03578	Plaque	1.20051	0.281558	7.79439e-05	0.00474028	58	55
K01004	Plaque	1.20029	0.346363	0.00102319	0.0142194	58	34
K01641	Plaque	1.19978	0.421288	0.00614336	0.0426946	58	56
K21567	Plaque	1.19832	0.429539	0.00719598	0.0468224	58	55
K07260	Plaque	1.19822	0.382271	0.00274008	0.0254911	58	56
K07652	Plaque	1.19351	0.422555	0.00654868	0.0440355	58	56
K02663	Plaque	1.19292	0.294147	0.000156273	0.00577169	58	53
K15974	Plaque	1.19253	0.401511	0.00437765	0.0344199	58	38
K00563	Plaque	1.19226	0.302575	0.00022802	0.00660627	58	55
K20455	Plaque	1.18997	0.416231	0.00596035	0.0418464	58	41
K03675	Plaque	1.18942	0.343129	0.00102015	0.0142064	58	52
K19804	Plaque	1.18834	0.332313	0.00072776	0.011773	58	53
K07018	Plaque	1.18825	0.295929	0.000178426	0.00593247	58	53
K09890	Plaque	1.1853	0.30662	0.000290521	0.00748924	58	53
K12296	Plaque	1.18201	0.425434	0.0074213	0.0478277	58	55
K22320	Plaque	1.18062	0.409127	0.00553668	0.0402961	58	6
K11263	Plaque	1.17997	0.290355	0.000152012	0.00577169	58	46
K07727	Plaque	1.17955	0.409327	0.00559848	0.0405273	58	54
K19975	Plaque	1.1755	0.422558	0.00735156	0.0475234	58	56
K08310	Plaque	1.17283	0.32266	0.000605577	0.0106597	58	54
K16237	Plaque	1.17194	0.418983	0.00705458	0.0463003	58	8
K18888	Plaque	1.17125	0.289304	0.000159932	0.0058388	58	55
K07017	Plaque	1.17114	0.364149	0.00216009	0.0217802	58	56
K07029	Plaque	1.16798	0.401348	0.00517495	0.0385564	58	56
K00285	Plaque	1.16679	0.345474	0.00133681	0.0167821	58	55
K07570	Plaque	1.1631	0.417377	0.00725636	0.0470792	58	56
K02048	Plaque	1.16283	0.318133	0.00056822	0.0104287	58	54
K09792	Plaque	1.16154	0.291242	0.000195011	0.00609772	58	54
K06879	Plaque	1.16039	0.310195	0.000433446	0.00929364	58	53
K06980	Plaque	1.15795	0.283802	0.000144055	0.00568976	58	55
K00869	Plaque	1.15604	0.402296	0.00572447	0.041146	58	56
K05539	Plaque	1.1542	0.302463	0.000340936	0.00809795	58	54
K04062	Plaque	1.15409	0.339718	0.00125904	0.0161437	58	53
K10763	Plaque	1.15313	0.314405	0.000546355	0.0102489	58	53
K15724	Plaque	1.15239	0.313681	0.000535913	0.0102489	58	54
K02199	Plaque	1.15212	0.369817	0.00289572	0.0263226	58	53
K02671	Plaque	1.15069	0.338537	0.00125215	0.0161198	58	51
K06202	Plaque	1.14787	0.309933	0.000487742	0.00995229	58	54
K07262	Plaque	1.14762	0.313166	0.000551639	0.0102489	58	53
K02794	Plaque	1.14559	0.319398	0.000703813	0.0116224	58	56
K09801	Plaque	1.14538	0.310735	0.000515612	0.0101628	58	54
K06186	Plaque	1.14494	0.310712	0.000517453	0.0101628	58	54
K02494	Plaque	1.1448	0.310683	0.000517621	0.0101628	58	54
K03600	Plaque	1.14458	0.310766	0.000520393	0.0101709	58	54
K03048	Plaque	1.14376	0.413612	0.00768722	0.0486593	58	56
K02498	Plaque	1.14373	0.313296	0.000576333	0.010536	58	54
K16692	Plaque	1.14368	0.344102	0.00157067	0.0182902	58	54
K12308	Plaque	1.1421	0.314543	0.000613014	0.0107178	58	55
K07320	Plaque	1.14196	0.311047	0.000540059	0.0102489	58	54
K03576	Plaque	1.14194	0.310864	0.000536473	0.0102489	58	54
K07122	Plaque	1.14176	0.311078	0.000541761	0.0102489	58	54
K01525	Plaque	1.14141	0.306329	0.000454231	0.0095871	58	54
K05594	Plaque	1.14064	0.403196	0.00646864	0.0438137	58	38
K19002	Plaque	1.1405	0.295344	0.000294386	0.00753137	58	55
K07287	Plaque	1.13975	0.313653	0.00060764	0.0106597	58	54
K03806	Plaque	1.13866	0.311382	0.000565339	0.0104287	58	54
K09889	Plaque	1.13537	0.309902	0.000553307	0.0102489	58	54
K07776	Plaque	1.13354	0.351839	0.00212451	0.0216656	58	37
K02496	Plaque	1.13341	0.300441	0.00039187	0.00873494	58	54
K01195	Plaque	1.13054	0.315381	0.000708338	0.0116402	58	49
K03557	Plaque	1.12936	0.305798	0.00050412	0.0101334	58	54
K07278	Plaque	1.12797	0.298684	0.000386959	0.0086775	58	54
K17073	Plaque	1.12721	0.310964	0.000624827	0.010793	58	55
K06190	Plaque	1.12571	0.328894	0.0011653	0.0153112	58	53
K09791	Plaque	1.12526	0.297488	0.000379518	0.00860155	58	54
K22468	Plaque	1.12513	0.391556	0.00572657	0.041146	58	51
K07248	Plaque	1.12368	0.315013	0.000748106	0.0118887	58	50
K03647	Plaque	1.12356	0.332803	0.00134204	0.0167862	58	57
K11931	Plaque	1.12325	0.396996	0.00646227	0.0438137	58	39
K04082	Plaque	1.12254	0.308491	0.000598148	0.0106597	58	54
K05541	Plaque	1.122	0.30538	0.000535338	0.0102489	58	53
K07149	Plaque	1.12067	0.303101	0.000497497	0.0100733	58	46
K09862	Plaque	1.11614	0.301818	0.000496389	0.0100733	58	54
K22311	Plaque	1.11592	0.394754	0.00650661	0.0439017	58	32
K07390	Plaque	1.11584	0.302047	0.000502386	0.0101287	58	54
K04760	Plaque	1.11565	0.304449	0.000551815	0.0102489	58	54
K00161	Plaque	1.1154	0.392687	0.00626999	0.0430603	58	56
K03599	Plaque	1.11438	0.316376	0.000859195	0.0128587	58	54
K10679	Plaque	1.11109	0.288803	0.000308359	0.00774221	58	50
K09159	Plaque	1.11038	0.302951	0.000550524	0.0102489	58	54
K12984	Plaque	1.10701	0.310203	0.000744507	0.0118875	58	51
K02339	Plaque	1.10579	0.303057	0.000579718	0.010536	58	54
K16922	Plaque	1.1022	0.324814	0.00127388	0.0162336	58	29
K06175	Plaque	1.10201	0.299027	0.000516793	0.0101628	58	54
K03583	Plaque	1.09841	0.300495	0.000567959	0.0104287	58	53
K00162	Plaque	1.09642	0.39414	0.00735297	0.0475234	58	56
K06181	Plaque	1.09554	0.305071	0.000694285	0.0114981	58	53
K00407	Plaque	1.09179	0.303219	0.000673923	0.0113036	58	52
K00163	Plaque	1.09163	0.292703	0.000449349	0.00954372	58	55
K04092	Plaque	1.09142	0.305925	0.000746921	0.0118887	58	52
K01595	Plaque	1.0912	0.276785	0.000226511	0.00659419	58	56
K01236	Plaque	1.09001	0.353566	0.00317904	0.0276775	58	34
K03672	Plaque	1.08793	0.30752	0.000819274	0.0125006	58	53
K10008	Plaque	1.08466	0.377743	0.00575914	0.0413361	58	35
K07102	Plaque	1.08365	0.301698	0.000692727	0.0114981	58	51
K07224	Plaque	1.08358	0.351493	0.00318	0.0276775	58	57
K09153	Plaque	1.08318	0.268531	0.000167932	0.00593247	58	56
K11209	Plaque	1.08195	0.346115	0.00280822	0.0259108	58	55
K09796	Plaque	1.0819	0.289818	0.000444323	0.00946675	58	54
K06996	Plaque	1.08181	0.33515	0.0020868	0.0215508	58	51
K18887	Plaque	1.0811	0.297144	0.000599113	0.0106597	58	55
K00772	Plaque	1.08093	0.288491	0.00042528	0.00917681	58	56
K15771	Plaque	1.08082	0.376618	0.00578464	0.0413872	58	56
K08159	Plaque	1.07855	0.332906	0.00201456	0.021156	58	53
K14161	Plaque	1.07844	0.325861	0.00163845	0.0188199	58	48
K02200	Plaque	1.07823	0.379314	0.00623339	0.0429157	58	54
K06211	Plaque	1.07772	0.36546	0.00464489	0.0358806	58	50
K01090	Plaque	1.07668	0.247757	5.90557e-05	0.00473363	58	56
K02082	Plaque	1.07433	0.321585	0.00149238	0.0177989	58	55
K02168	Plaque	1.07124	0.249995	7.25487e-05	0.00474028	58	55
K03117	Plaque	1.07105	0.268658	0.000196007	0.0061006	58	56
K08304	Plaque	1.06961	0.318362	0.0014097	0.0171861	58	53
K09158	Plaque	1.06871	0.271932	0.000235825	0.00666429	58	55
K06195	Plaque	1.06797	0.352481	0.00369815	0.0308743	58	52
K03690	Plaque	1.06754	0.338838	0.00261527	0.024601	58	52
K00835	Plaque	1.06629	0.346402	0.00322224	0.0279371	58	42
K01501	Plaque	1.06597	0.278918	0.00033464	0.00801474	58	54
K13288	Plaque	1.06429	0.265057	0.000178418	0.00593247	58	55
K06189	Plaque	1.06245	0.301955	0.000869187	0.0128739	58	53
K07192	Plaque	1.06174	0.307519	0.00106399	0.0145475	58	56
K01635	Plaque	1.06151	0.344239	0.00317235	0.0276775	58	57
K00982	Plaque	1.06069	0.264428	0.000180812	0.00593247	58	55
K03747	Plaque	1.06067	0.337583	0.00268156	0.0250848	58	42
K03071	Plaque	1.05974	0.28847	0.000536078	0.0102489	58	55
K10007	Plaque	1.05811	0.374631	0.00655013	0.0440355	58	35
K10006	Plaque	1.05805	0.374626	0.00655251	0.0440355	58	35
K03342	Plaque	1.05701	0.37571	0.00675008	0.0449606	58	56
K00247	Plaque	1.05616	0.380975	0.00754493	0.0482131	58	49
K03212	Plaque	1.05601	0.328484	0.00216828	0.0217811	58	50
K03643	Plaque	1.05055	0.289572	0.000618884	0.0107178	58	55
K00413	Plaque	1.05055	0.279606	0.000411414	0.00899252	58	53
K03089	Plaque	1.04994	0.289382	0.000618344	0.0107178	58	55
K16301	Plaque	1.04931	0.347423	0.0038005	0.031265	58	57
K00405	Plaque	1.04817	0.28228	0.00047313	0.00980221	58	54
K00131	Plaque	1.04711	0.265214	0.000222287	0.00652752	58	53
K03676	Plaque	1.04596	0.334567	0.00280558	0.0259108	58	53
K00254	Plaque	1.04589	0.21775	1.20684e-05	0.00388143	58	57
K02532	Plaque	1.04509	0.356209	0.00484381	0.0369662	58	51
K00557	Plaque	1.04506	0.242682	6.75118e-05	0.00474028	58	57
K03777	Plaque	1.04473	0.309735	0.00135454	0.0168172	58	54
K11788	Plaque	1.03863	0.339992	0.00344434	0.0292986	58	39
K11904	Plaque	1.0384	0.365605	0.00627351	0.0430603	58	53
K19710	Plaque	1.03628	0.338548	0.0033852	0.0288318	58	39
K08324	Plaque	1.03381	0.319642	0.00204766	0.0213706	58	51
K02504	Plaque	1.03162	0.371976	0.00752226	0.0482057	58	49
K08161	Plaque	1.03048	0.269016	0.000325353	0.00793618	58	56
K02119	Plaque	1.02982	0.294931	0.000944012	0.0137534	58	56
K02558	Plaque	1.02963	0.268374	0.000319159	0.00786714	58	55
K02672	Plaque	1.02782	0.332134	0.00307404	0.0270865	58	52
K03969	Plaque	1.02571	0.267858	0.00032666	0.00793618	58	55
K17947	Plaque	1.02364	0.353611	0.00539908	0.0396363	58	18
K08986	Plaque	1.01892	0.306979	0.00159182	0.0184411	58	55
K00412	Plaque	1.01815	0.273733	0.000463839	0.00970857	58	54
K05805	Plaque	1.01713	0.34027	0.0041492	0.0330859	58	52
K10819	Plaque	1.01458	0.336389	0.00384542	0.0314901	58	51
K08369	Plaque	1.01445	0.264843	0.000325545	0.00793618	58	53
K03586	Plaque	1.0139	0.293336	0.0010516	0.0144654	58	55
K19784	Plaque	1.01309	0.309447	0.00182159	0.0199497	58	57
K08195	Plaque	1.01293	0.366579	0.00773082	0.0487148	58	51
K09806	Plaque	1.01213	0.305179	0.00160448	0.0185284	58	52
K12500	Plaque	1.01106	0.350595	0.00556542	0.0403747	58	42
K04072	Plaque	1.01096	0.268915	0.000408606	0.00899252	58	56
K15461	Plaque	1.00943	0.285382	0.000820857	0.0125006	58	55
K01208	Plaque	1.00769	0.268137	0.000410249	0.00899252	58	56
K00242	Plaque	1.00747	0.303467	0.00158844	0.0184335	58	54
K00228	Plaque	1.00608	0.332757	0.00376612	0.0312103	58	53
K15984	Plaque	1.00607	0.282176	0.000752048	0.0118956	58	54
K18997	Plaque	1.00361	0.343157	0.00497056	0.037426	58	52
K02074	Plaque	1.00253	0.359041	0.00714835	0.0466023	58	57
K03788	Plaque	0.99996	0.357658	0.00707868	0.0463003	58	49
K02664	Plaque	0.998193	0.291647	0.00116573	0.0153112	58	53
K02650	Plaque	0.994634	0.294615	0.0013421	0.0167862	58	56
K08305	Plaque	0.993602	0.295721	0.0014088	0.0171861	58	55
K08987	Plaque	0.993336	0.354371	0.00694112	0.0458711	58	57
K01429	Plaque	0.990643	0.336834	0.00474865	0.0363221	58	45
K02744	Plaque	0.988025	0.322478	0.00335707	0.0287248	58	55
K01690	Plaque	0.987692	0.357725	0.00777603	0.0488098	58	49
K03297	Plaque	0.983013	0.235676	0.000106457	0.00506599	58	55
K01070	Plaque	0.981362	0.349696	0.00688036	0.0455588	58	52
K03187	Plaque	0.980782	0.345883	0.00635353	0.0434329	58	45
K01256	Plaque	0.979689	0.233614	9.87033e-05	0.00506599	58	57
K05527	Plaque	0.979178	0.301835	0.00198928	0.0210589	58	54
K09857	Plaque	0.977033	0.314323	0.00295462	0.0266095	58	52
K09712	Plaque	0.973768	0.308893	0.00260116	0.0245024	58	49
K09794	Plaque	0.972762	0.263609	0.000508907	0.0101628	58	55
K07062	Plaque	0.971473	0.329305	0.00463038	0.0358642	58	46
K00101	Plaque	0.971219	0.27211	0.000743182	0.0118875	58	56
K07121	Plaque	0.969372	0.335583	0.00549237	0.0401032	58	52
K04755	Plaque	0.968855	0.272163	0.000765119	0.0120177	58	56
K06132	Plaque	0.967325	0.300785	0.0021606	0.0217802	58	53
K07126	Plaque	0.962342	0.283464	0.00126769	0.016189	58	57
K00404	Plaque	0.962182	0.279628	0.00110255	0.0148339	58	54
K03188	Plaque	0.9616	0.318347	0.00379666	0.031265	58	44
K21344	Plaque	0.961556	0.321367	0.00411538	0.0329719	58	46
K03808	Plaque	0.960559	0.315563	0.00355308	0.0299594	58	54
K00411	Plaque	0.958491	0.279531	0.00114356	0.0151444	58	53
K07289	Plaque	0.957726	0.266537	0.000689724	0.0114981	58	55
K03190	Plaque	0.956403	0.317964	0.00393572	0.0319878	58	45
K09118	Plaque	0.954964	0.330716	0.00550836	0.0401378	58	42
K03835	Plaque	0.953313	0.323347	0.00465374	0.0358806	58	53
K13888	Plaque	0.953005	0.280396	0.00125302	0.0161198	58	56
K01430	Plaque	0.952112	0.318022	0.0040949	0.0328858	58	45
K06916	Plaque	0.951802	0.304798	0.00283486	0.0260853	58	54
K02348	Plaque	0.951576	0.289482	0.00175109	0.019646	58	54
K08973	Plaque	0.951511	0.274706	0.00102847	0.0142634	58	54
K08984	Plaque	0.950944	0.301342	0.0025767	0.0244768	58	49
K01428	Plaque	0.949167	0.31751	0.00414642	0.0330859	58	45
K03673	Plaque	0.948354	0.291663	0.00194598	0.0208525	58	55
K07054	Plaque	0.943834	0.240118	0.000235311	0.00666429	58	57
K15777	Plaque	0.941552	0.318745	0.00458057	0.0355192	58	52
K03580	Plaque	0.941538	0.325884	0.00548395	0.0400851	58	51
K09780	Plaque	0.9405	0.234301	0.000179153	0.00593247	58	55
K20859	Plaque	0.938163	0.331636	0.00647065	0.0438137	58	39
K03181	Plaque	0.934926	0.295661	0.0025288	0.0241236	58	53
K13634	Plaque	0.934611	0.306	0.00345007	0.0293104	58	54
K00990	Plaque	0.932354	0.263195	0.000807439	0.0124477	58	55
K00428	Plaque	0.932021	0.275379	0.00130829	0.0164854	58	56
K01919	Plaque	0.92987	0.283031	0.00176026	0.0196857	58	56
K11075	Plaque	0.929347	0.322809	0.00564105	0.0407048	58	48
K00797	Plaque	0.926153	0.258943	0.000726186	0.011773	58	56
K07862	Plaque	0.921824	0.295488	0.00285996	0.0262092	58	56
K03841	Plaque	0.92151	0.275942	0.00149787	0.0178109	58	55
K17318	Plaque	0.919551	0.321718	0.00597131	0.0418798	58	53
K07223	Plaque	0.919539	0.325048	0.00646989	0.0438137	58	57
K10747	Plaque	0.919186	0.295294	0.00291741	0.0264485	58	53
K08234	Plaque	0.915437	0.247059	0.000485096	0.0099283	58	56
K13256	Plaque	0.913474	0.25498	0.000713057	0.011661	58	54
K02170	Plaque	0.911259	0.31815	0.00587387	0.0416724	58	47
K00230	Plaque	0.904362	0.28275	0.00227465	0.0223954	58	52
K05832	Plaque	0.904058	0.27448	0.00171731	0.0194283	58	57
K03366	Plaque	0.903336	0.286463	0.00259383	0.0245024	58	53
K12143	Plaque	0.901865	0.30789	0.00490826	0.0371861	58	49
K08084	Plaque	0.900006	0.309058	0.00514686	0.038496	58	53
K06188	Plaque	0.898425	0.26814	0.00144894	0.0174753	58	55
K07645	Plaque	0.896195	0.317111	0.00651975	0.0439465	58	54
K01920	Plaque	0.89521	0.269258	0.00156559	0.0182902	58	55
K16066	Plaque	0.893518	0.268478	0.00154998	0.0181746	58	54
K02122	Plaque	0.893208	0.29385	0.00359659	0.0302508	58	56
K20345	Plaque	0.892527	0.324161	0.0079383	0.0494406	58	52
K01792	Plaque	0.890479	0.321582	0.00761005	0.0483521	58	53
K07182	Plaque	0.889978	0.286641	0.00298482	0.0267358	58	48
K08300	Plaque	0.889959	0.295629	0.003908	0.0318776	58	56
K06193	Plaque	0.888241	0.312066	0.00616975	0.0427592	58	57
K07684	Plaque	0.887268	0.280231	0.00249922	0.0239769	58	55
K06910	Plaque	0.886997	0.268162	0.00164733	0.0188406	58	57
K01599	Plaque	0.886692	0.296857	0.00417544	0.0332558	58	57
K00568	Plaque	0.885947	0.311786	0.00625128	0.0429951	58	53
K01589	Plaque	0.8857	0.316836	0.00708635	0.0463003	58	57
K07648	Plaque	0.882886	0.315841	0.00708832	0.0463003	58	51
K02662	Plaque	0.880404	0.289063	0.00353534	0.0298845	58	54
K08311	Plaque	0.878871	0.273201	0.00215469	0.0217802	58	55
K01497	Plaque	0.878752	0.254763	0.00107483	0.0146359	58	55
K00795	Plaque	0.875817	0.272793	0.00219546	0.0218704	58	55
K07019	Plaque	0.875736	0.315359	0.00744975	0.0478751	58	49
K06204	Plaque	0.875318	0.265898	0.00172647	0.0194569	58	55
K04044	Plaque	0.872478	0.26629	0.00180782	0.0199185	58	55
K07323	Plaque	0.872046	0.279411	0.00284891	0.0261789	58	55
K03182	Plaque	0.870431	0.247375	0.000868943	0.0128739	58	55
K02746	Plaque	0.869275	0.314755	0.00776109	0.0487903	58	55
K13643	Plaque	0.866213	0.289301	0.0040913	0.0328858	58	55
K09824	Plaque	0.864826	0.29476	0.00484279	0.0369662	58	52
K10806	Plaque	0.862551	0.260792	0.00164862	0.0188406	58	55
K07004	Plaque	0.854688	0.288304	0.00444664	0.0347198	58	55
K07115	Plaque	0.854209	0.274356	0.00291127	0.0264284	58	55
K09858	Plaque	0.853415	0.232963	0.00055387	0.0102489	58	56
K11206	Plaque	0.852194	0.308237	0.00769897	0.048688	58	54
K02444	Plaque	0.851958	0.266071	0.0022512	0.022291	58	55
K02045	Plaque	0.850891	0.292505	0.00519153	0.0385564	58	54
K08600	Plaque	0.850762	0.28677	0.00441969	0.0346295	58	54
K09157	Plaque	0.849164	0.265845	0.00230312	0.0225417	58	57
K01426	Plaque	0.848528	0.27612	0.00327006	0.0283154	58	56
K03981	Plaque	0.847347	0.273467	0.00303951	0.0269138	58	55
K07400	Plaque	0.837043	0.292407	0.00590048	0.0417482	58	53
K00956	Plaque	0.834321	0.231449	0.000665346	0.0112344	58	56
K12542	Plaque	0.832467	0.293332	0.00631236	0.0432829	58	54
K16923	Plaque	0.830286	0.263363	0.00259974	0.0245024	58	55
K01092	Plaque	0.829022	0.296437	0.00706401	0.0463003	58	57
K12543	Plaque	0.828799	0.295739	0.0069529	0.0458728	58	54
K00005	Plaque	0.828397	0.251179	0.00169537	0.0193095	58	56
K02521	Plaque	0.824873	0.294685	0.00701542	0.0461364	58	50
K15778	Plaque	0.822219	0.265503	0.00305443	0.0269668	58	54
K01894	Plaque	0.820438	0.28199	0.00518464	0.0385564	58	54
K07718	Plaque	0.813923	0.257372	0.00252667	0.0241236	58	57
K13940	Plaque	0.810709	0.28259	0.00579993	0.0414064	58	56
K01989	Plaque	0.808868	0.259463	0.0028782	0.0262339	58	57
K07343	Plaque	0.802613	0.285999	0.00687999	0.0455588	58	54
K00957	Plaque	0.80168	0.236545	0.00129016	0.0163485	58	55
K15866	Plaque	0.797148	0.263284	0.00372098	0.0309883	58	56
K09691	Plaque	0.796728	0.251187	0.00245839	0.0236188	58	57
K00121	Plaque	0.793584	0.264647	0.00403986	0.0325989	58	55
K01626	Plaque	0.792164	0.252938	0.00276104	0.0256507	58	57
K05341	Plaque	0.791407	0.256334	0.00313822	0.0274554	58	53
K15640	Plaque	0.790259	0.230289	0.00113434	0.0151427	58	57
K16789	Plaque	0.788021	0.27782	0.00633865	0.0433751	58	55
K06212	Plaque	0.786688	0.279443	0.00671647	0.0447809	58	50
K07282	Plaque	0.785653	0.232079	0.0013052	0.0164773	58	57
K02302	Plaque	0.785034	0.243972	0.00214973	0.0217802	58	56
K07166	Plaque	0.782196	0.26467	0.0045624	0.0355005	58	57
K02064	Plaque	0.778333	0.267052	0.00511212	0.038321	58	54
K07113	Plaque	0.773557	0.251952	0.00329624	0.0284327	58	54
K02063	Plaque	0.772231	0.267273	0.00548206	0.0400851	58	54
K03745	Plaque	0.769281	0.260386	0.00457484	0.0355192	58	55
K16052	Plaque	0.767113	0.251495	0.00349041	0.0295929	58	56
K06929	Plaque	0.762178	0.239767	0.00240886	0.0232421	58	57
K05522	Plaque	0.757266	0.272008	0.00730967	0.0473796	58	45
K00690	Plaque	0.757199	0.27434	0.00779611	0.048845	58	53
K19416	Plaque	0.754286	0.259316	0.0051949	0.0385564	58	55
K01057	Plaque	0.753089	0.223317	0.0013574	0.0168218	58	57
K01696	Plaque	0.752338	0.272237	0.00772379	0.0487148	58	57
K05524	Plaque	0.751164	0.26806	0.00695742	0.0458728	58	51
K14170	Plaque	0.7472	0.258371	0.00544196	0.0398644	58	56
K01200	Plaque	0.746401	0.253559	0.00471353	0.036132	58	57
K06133	Plaque	0.745019	0.229645	0.00198843	0.0210589	58	56
K10805	Plaque	0.74218	0.254322	0.0050595	0.0380533	58	54
K07010	Plaque	0.737616	0.231745	0.00238065	0.0230765	58	57
K09001	Plaque	0.732182	0.242276	0.00378064	0.0312539	58	56
K03186	Plaque	0.729102	0.248929	0.00491128	0.0371861	58	56
K00147	Plaque	0.726944	0.234993	0.00308408	0.0271222	58	57
K05833	Plaque	0.72108	0.260314	0.00758983	0.048269	58	57
K07720	Plaque	0.717558	0.255586	0.00685857	0.0455037	58	57
K03274	Plaque	0.708558	0.231301	0.00336185	0.0287248	58	56
K00931	Plaque	0.706807	0.237147	0.00425228	0.0336299	58	57
K04087	Plaque	0.705414	0.24756	0.00611681	0.0426346	58	57
K02598	Plaque	0.704109	0.234607	0.00401061	0.0324112	58	54
K00226	Plaque	0.695599	0.237614	0.00493216	0.0372491	58	57
K00325	Plaque	0.687582	0.245275	0.00693699	0.0458711	58	56
K01879	Plaque	0.686495	0.24841	0.00772359	0.0487148	58	57
K01878	Plaque	0.685255	0.248403	0.00782623	0.0489195	58	57
K00965	Plaque	0.672412	0.224871	0.00413711	0.0330859	58	57
K00335	Plaque	0.664066	0.234078	0.00633009	0.0433605	58	57
K00681	Plaque	0.651409	0.227342	0.00585631	0.0415915	58	57
K02077	Plaque	0.650331	0.224265	0.00532474	0.0391757	58	57
K01082	Plaque	0.63079	0.222607	0.00638733	0.0435758	58	56
K22278	Plaque	0.617471	0.222481	0.00748119	0.0480304	58	57
K00813	Plaque	0.612638	0.210905	0.00525201	0.0388867	58	57
K01259	Plaque	0.601845	0.196585	0.00337967	0.0288211	58	57
K02566	Abscess	-0.638776	0.211355	0.00377864	0.0312539	58	53
K02481	Abscess	-0.68994	0.250038	0.00781152	0.0488962	58	54
K02377	Abscess	-0.695225	0.251615	0.00773399	0.0487148	58	56
K04032	Abscess	-0.707361	0.202609	0.000945311	0.0137534	58	51
K03760	Abscess	-0.740604	0.245558	0.00384651	0.0314901	58	54
K12251	Abscess	-0.744313	0.263193	0.0064862	0.0438516	58	56
K19286	Abscess	-0.746579	0.265599	0.00679511	0.0451714	58	54
K12962	Abscess	-0.747933	0.269687	0.00752277	0.0482057	58	50
K10536	Abscess	-0.757682	0.266383	0.00620332	0.0428836	58	56
K05591	Abscess	-0.758706	0.25264	0.00398928	0.0323064	58	56
K07722	Abscess	-0.762499	0.264392	0.00556328	0.0403747	58	45
K01039	Abscess	-0.770738	0.242536	0.00241594	0.0232771	58	48
K07274	Abscess	-0.781427	0.251754	0.00299263	0.0267358	58	49
K00693	Abscess	-0.78753	0.261195	0.00385628	0.0314937	58	55
K01040	Abscess	-0.789285	0.247407	0.00233006	0.0226762	58	47
K05825	Abscess	-0.804671	0.261998	0.00328647	0.0283847	58	53
K01667	Abscess	-0.827978	0.246865	0.00143424	0.0173599	58	55
K02850	Abscess	-0.840067	0.264203	0.00240333	0.0232219	58	52
K02106	Abscess	-0.844573	0.260571	0.002006	0.0211366	58	51
K00041	Abscess	-0.861847	0.300454	0.00580572	0.0414064	58	43
K04024	Abscess	-0.869406	0.239624	0.000618349	0.0107178	58	48
K17722	Abscess	-0.872779	0.266588	0.00182145	0.0199497	58	55
K03415	Abscess	-0.878159	0.306787	0.0059031	0.0417482	58	48
K02478	Abscess	-0.888027	0.249174	0.000755587	0.0118956	58	51
K02617	Abscess	-0.889205	0.321481	0.00767363	0.0486189	58	44
K01438	Abscess	-0.918649	0.275018	0.00149422	0.0177989	58	53
K10742	Abscess	-0.924022	0.277849	0.00156143	0.0182771	58	52
K09065	Abscess	-0.925541	0.333937	0.00755788	0.0482131	58	46
K08302	Abscess	-0.936719	0.322933	0.00531261	0.0391291	58	29
K04061	Abscess	-0.940189	0.319431	0.00471846	0.036132	58	44
K06934	Abscess	-0.950469	0.332446	0.00595869	0.0418464	58	33
K05815	Abscess	-0.960709	0.308851	0.00293582	0.0265443	58	32
K09129	Abscess	-0.967151	0.34348	0.0067067	0.0447599	58	0
K02413	Abscess	-0.976755	0.289922	0.00137076	0.0169252	58	45
K06857	Abscess	-0.988374	0.286827	0.00108605	0.0146997	58	39
K03408	Abscess	-1.00239	0.287204	0.000948512	0.0137534	58	54
K04477	Abscess	-1.00402	0.329183	0.00349208	0.0295929	58	45
K07006	Abscess	-1.00982	0.256519	0.000230838	0.00660627	58	50
K13378	Abscess	-1.0106	0.262958	0.000312394	0.00778565	58	54
K13920	Abscess	-1.02935	0.24748	0.000110706	0.00519242	58	47
K07657	Abscess	-1.02963	0.28813	0.000733417	0.0118222	58	46
K13919	Abscess	-1.03073	0.24773	0.0001102	0.00519242	58	47
K01699	Abscess	-1.03321	0.247327	0.000104185	0.00506599	58	47
K11750	Abscess	-1.03868	0.343164	0.00373088	0.0310121	58	24
K01815	Abscess	-1.05011	0.285842	0.000535956	0.0102489	58	48
K01035	Abscess	-1.05518	0.247923	8.00107e-05	0.00474028	58	51
K07334	Abscess	-1.06039	0.374868	0.00647411	0.0438137	58	30
K19168	Abscess	-1.06547	0.329811	0.00207029	0.0214459	58	33
K01685	Abscess	-1.06805	0.309407	0.00106619	0.0145475	58	43
K03406	Abscess	-1.0689	0.330605	0.00205439	0.0213782	58	56
K11744	Abscess	-1.07697	0.347409	0.00302664	0.0269024	58	30
K00040	Abscess	-1.08042	0.309759	0.00095504	0.0137534	58	48
K02398	Abscess	-1.08757	0.289868	0.000418414	0.00911603	58	46
K03087	Abscess	-1.0876	0.350723	0.00301791	0.0268985	58	38
K01843	Abscess	-1.089	0.263654	0.000121922	0.00523581	58	54
K05927	Abscess	-1.09434	0.323587	0.00131858	0.0165842	58	34
K00096	Abscess	-1.09708	0.33412	0.00177023	0.0197622	58	29
K06981	Abscess	-1.09725	0.395129	0.00744991	0.0478751	58	0
K03668	Abscess	-1.10631	0.307177	0.000672108	0.0113036	58	32
K13922	Abscess	-1.11165	0.248932	3.91725e-05	0.00431406	58	49
K11645	Abscess	-1.11336	0.3616	0.00321498	0.02791	58	35
K01061	Abscess	-1.12131	0.369903	0.00368249	0.0308198	58	40
K01051	Abscess	-1.12693	0.363045	0.0029912	0.0267358	58	41
K08313	Abscess	-1.13256	0.373386	0.00366335	0.0307358	58	29
K21961	Abscess	-1.1413	0.408411	0.00710468	0.0463623	58	1
K00803	Abscess	-1.1446	0.362223	0.0025451	0.0242448	58	25
K09786	Abscess	-1.14807	0.408421	0.00679369	0.0451714	58	27
K07180	Abscess	-1.15513	0.409141	0.00656987	0.0441082	58	27
K18364	Abscess	-1.16203	0.419332	0.00756733	0.0482167	58	1
K07794	Abscess	-1.16847	0.375016	0.00289226	0.0263226	58	32
K09989	Abscess	-1.17683	0.411286	0.00592062	0.0417724	58	21
K03409	Abscess	-1.18499	0.430327	0.00793077	0.0494406	58	32
K09955	Abscess	-1.18604	0.409116	0.00533675	0.0392213	58	39
K11534	Abscess	-1.18973	0.420027	0.00640714	0.0436668	58	30
K01499	Abscess	-1.19112	0.421988	0.00658202	0.0441459	58	1
K17463	Abscess	-1.19532	0.431119	0.00753786	0.0482131	58	1
K10710	Abscess	-1.20958	0.436978	0.0076306	0.0484371	58	2
K05782	Abscess	-1.21009	0.392892	0.00320598	0.0278677	58	29
K12240	Abscess	-1.21513	0.387551	0.00273275	0.0254579	58	0
K22129	Abscess	-1.21628	0.264363	2.45424e-05	0.00431406	58	47
K20543	Abscess	-1.22827	0.348832	0.000862448	0.0128587	58	40
K00317	Abscess	-1.22905	0.435996	0.00664819	0.0445106	58	1
K00039	Abscess	-1.23017	0.43136	0.00607706	0.0424348	58	1
K09880	Abscess	-1.23279	0.386132	0.00231353	0.0225804	58	0
K07406	Abscess	-1.23381	0.446581	0.00773926	0.0487148	58	23
K11358	Abscess	-1.24639	0.451565	0.00779447	0.048845	58	39
K15790	Abscess	-1.24929	0.445856	0.00696175	0.0458728	58	1
K11615	Abscess	-1.25286	0.362351	0.00104802	0.0144455	58	29
K00019	Abscess	-1.263	0.384431	0.00176046	0.0196857	58	29
K10554	Abscess	-1.2631	0.440433	0.0058159	0.0414352	58	1
K10018	Abscess	-1.26587	0.434916	0.00516808	0.0385564	58	1
K20844	Abscess	-1.26709	0.422944	0.00407161	0.0327767	58	1
K01708	Abscess	-1.27069	0.38854	0.00184022	0.0200142	58	28
K13061	Abscess	-1.28007	0.439316	0.00512302	0.0383602	58	1
K22325	Abscess	-1.28398	0.424652	0.00376464	0.0312103	58	1
K11689	Abscess	-1.2861	0.360205	0.000740299	0.0118764	58	33
K17865	Abscess	-1.28688	0.402451	0.0022803	0.022418	58	38
K19954	Abscess	-1.28979	0.414945	0.00295485	0.0266095	58	31
K21469	Abscess	-1.2909	0.464231	0.00737416	0.0475961	58	15
K18101	Abscess	-1.2941	0.422477	0.00336412	0.0287248	58	1
K02856	Abscess	-1.29526	0.365181	0.000796437	0.0123734	58	26
K06893	Abscess	-1.29985	0.407379	0.00232647	0.0226739	58	34
K19268	Abscess	-1.30797	0.408544	0.00225418	0.022291	58	43
K18334	Abscess	-1.31524	0.458228	0.00577733	0.0413787	58	1
K21801	Abscess	-1.32415	0.431716	0.00332547	0.0285837	58	1
K09960	Abscess	-1.34212	0.487485	0.00794242	0.0494406	58	0
K09961	Abscess	-1.34212	0.487485	0.00794242	0.0494406	58	0
K16304	Abscess	-1.35277	0.420956	0.00217612	0.0217811	58	1
K16875	Abscess	-1.35277	0.420956	0.00217612	0.0217811	58	1
K20329	Abscess	-1.35288	0.421005	0.00217682	0.0217811	58	1
K21815	Abscess	-1.35288	0.421005	0.00217682	0.0217811	58	1
K08688	Abscess	-1.35305	0.393657	0.00111541	0.0149772	58	0
K14089	Abscess	-1.35892	0.477733	0.00620017	0.0428836	58	1
K06904	Abscess	-1.36082	0.484307	0.00681533	0.0452613	58	1
K01283	Abscess	-1.36172	0.478392	0.0061676	0.0427592	58	1
K11084	Abscess	-1.3622	0.434054	0.0027099	0.0252857	58	1
K01666	Abscess	-1.36286	0.483502	0.00665226	0.0445106	58	9
K10548	Abscess	-1.36296	0.394163	0.00104707	0.0144455	58	24
K13873	Abscess	-1.36832	0.424726	0.00212502	0.0216656	58	1
K08677	Abscess	-1.37009	0.421488	0.00195137	0.0208537	58	1
K10816	Abscess	-1.3705	0.417795	0.00178708	0.0198287	58	1
K21309	Abscess	-1.37581	0.426366	0.00209295	0.0215813	58	1
K00011	Abscess	-1.37692	0.440451	0.0028069	0.0259108	58	1
K01858	Abscess	-1.37845	0.477854	0.00555271	0.0403692	58	42
K02475	Abscess	-1.38272	0.398078	0.00099823	0.0140753	58	32
K03425	Abscess	-1.38313	0.483429	0.00592507	0.0417724	58	17
K03224	Abscess	-1.38333	0.455827	0.00364702	0.0306367	58	25
K05817	Abscess	-1.38481	0.445375	0.00294677	0.0266076	58	1
K22106	Abscess	-1.39012	0.432111	0.00215398	0.0217802	58	1
K09740	Abscess	-1.39168	0.466505	0.00421948	0.0334488	58	1
K21307	Abscess	-1.39172	0.429664	0.0020188	0.021156	58	1
K17285	Abscess	-1.39206	0.429701	0.00201582	0.021156	58	1
K11082	Abscess	-1.39379	0.433944	0.00218668	0.0218151	58	1
K11083	Abscess	-1.39379	0.433944	0.00218668	0.0218151	58	1
K10562	Abscess	-1.39625	0.360704	0.000285673	0.00739247	58	16
K00372	Abscess	-1.39932	0.368334	0.000359999	0.00829841	58	24
K00875	Abscess	-1.40027	0.430156	0.00192471	0.0206998	58	1
K11081	Abscess	-1.4009	0.44494	0.00263087	0.024679	58	1
K16843	Abscess	-1.40668	0.455738	0.0031455	0.0274835	58	0
K07337	Abscess	-1.40906	0.345188	0.000143182	0.00568853	58	29
K00986	Abscess	-1.40964	0.443056	0.00238933	0.0231197	58	33
K21802	Abscess	-1.41609	0.497546	0.00617268	0.0427592	58	1
K00060	Abscess	-1.41706	0.351877	0.000171611	0.00593247	58	22
K05886	Abscess	-1.41973	0.508614	0.00716512	0.0466666	58	3
K20529	Abscess	-1.4229	0.515257	0.0077657	0.0487903	58	6
K10012	Abscess	-1.42425	0.448529	0.00243321	0.0234101	58	22
K10019	Abscess	-1.43164	0.437931	0.00184746	0.0200606	58	1
K14088	Abscess	-1.43314	0.485134	0.0045783	0.0355192	58	13
K22082	Abscess	-1.43376	0.415911	0.00108142	0.0146665	58	1
K10021	Abscess	-1.43417	0.438266	0.00182963	0.0199842	58	1
K08279	Abscess	-1.43487	0.353224	0.000152863	0.00577169	58	37
K02083	Abscess	-1.4362	0.405073	0.000799795	0.0123895	58	13
K09922	Abscess	-1.43983	0.392408	0.000543659	0.0102489	58	32
K10551	Abscess	-1.44328	0.378548	0.000344593	0.00810935	58	14
K05913	Abscess	-1.44389	0.431741	0.00147633	0.017693	58	1
K00169	Abscess	-1.44768	0.52009	0.00731902	0.0473947	58	19
K09251	Abscess	-1.44863	0.433044	0.00147238	0.017693	58	17
K00090	Abscess	-1.45881	0.497862	0.00489504	0.0371861	58	27
K19191	Abscess	-1.46971	0.42386	0.00101689	0.0141902	58	1
K07686	Abscess	-1.47644	0.452647	0.00188787	0.0203969	58	26
K01846	Abscess	-1.47782	0.443711	0.00153842	0.0181605	58	44
K00596	Abscess	-1.47798	0.434564	0.00124441	0.0160703	58	1
K20264	Abscess	-1.48251	0.426638	0.000994076	0.014046	58	14
K19670	Abscess	-1.48367	0.432607	0.00114119	0.0151427	58	1
K18304	Abscess	-1.48608	0.42829	0.00100954	0.0141755	58	1
K05796	Abscess	-1.48655	0.453276	0.00179109	0.0198312	58	22
K08322	Abscess	-1.49909	0.388015	0.000292607	0.00751434	58	19
K13483	Abscess	-1.50282	0.517415	0.00525667	0.0388867	58	21
K07814	Abscess	-1.50851	0.394074	0.000328065	0.00794175	58	27
K11712	Abscess	-1.50877	0.504714	0.00414712	0.0330859	58	17
K11921	Abscess	-1.50896	0.406017	0.000468262	0.00976123	58	43
K11614	Abscess	-1.50897	0.42546	0.000796926	0.0123734	58	24
K07241	Abscess	-1.51021	0.492592	0.00333797	0.0286463	58	6
K00315	Abscess	-1.51473	0.424107	0.000737734	0.0118635	58	1
K22081	Abscess	-1.51645	0.411411	0.000515706	0.0101628	58	1
K15551	Abscess	-1.51651	0.548076	0.0076529	0.048533	58	18
K00196	Abscess	-1.52423	0.436765	0.000949521	0.0137534	58	19
K18478	Abscess	-1.52543	0.418102	0.000580305	0.010536	58	16
K08961	Abscess	-1.53806	0.491444	0.00277855	0.0257779	58	3
K13816	Abscess	-1.54744	0.444143	0.000966292	0.013827	58	1
K17244	Abscess	-1.55016	0.500378	0.00304444	0.0269138	58	7
K07217	Abscess	-1.55246	0.520095	0.00419886	0.0333899	58	10
K03970	Abscess	-1.55405	0.471964	0.00172239	0.0194532	58	14
K03478	Abscess	-1.55492	0.43131	0.000664645	0.0112344	58	21
K06446	Abscess	-1.55535	0.543597	0.00592288	0.0417724	58	10
K00737	Abscess	-1.56047	0.522968	0.00421149	0.0334247	58	1
K11249	Abscess	-1.56443	0.426762	0.000549536	0.0102489	58	27
K16873	Abscess	-1.56562	0.417505	0.000421084	0.00914471	58	1
K07290	Abscess	-1.57349	0.568002	0.00758605	0.048269	58	19
K16203	Abscess	-1.57464	0.500238	0.00263649	0.0246975	58	1
K13991	Abscess	-1.57601	0.431851	0.000578549	0.010536	58	1
K18337	Abscess	-1.58845	0.43556	0.00058316	0.0105594	58	1
K16874	Abscess	-1.59215	0.571261	0.00724884	0.0470756	58	3
K11960	Abscess	-1.60345	0.497154	0.00210262	0.0215993	58	21
K07650	Abscess	-1.61017	0.466329	0.00106319	0.0145475	58	8
K15980	Abscess	-1.61053	0.544048	0.00450001	0.0350554	58	3
K02805	Abscess	-1.61554	0.378411	7.65202e-05	0.00474028	58	27
K00527	Abscess	-1.6185	0.490925	0.00170149	0.0193349	58	3
K13005	Abscess	-1.62059	0.512186	0.0025147	0.024068	58	5
K08988	Abscess	-1.62611	0.345841	1.72378e-05	0.00431406	58	26
K17462	Abscess	-1.63241	0.528666	0.00313471	0.0274554	58	5
K16319	Abscess	-1.63296	0.557453	0.00490628	0.0371861	58	5
K15509	Abscess	-1.63328	0.565633	0.00550899	0.0401378	58	3
K09859	Abscess	-1.64507	0.561048	0.00486791	0.0370663	58	14
K20265	Abscess	-1.65711	0.464907	0.000754378	0.0118956	58	19
K08691	Abscess	-1.66441	0.567781	0.00487763	0.0370985	58	6
K00141	Abscess	-1.66647	0.477739	0.000954133	0.0137534	58	5
K00483	Abscess	-1.66671	0.601371	0.00755963	0.0482131	58	15
K19789	Abscess	-1.66863	0.459114	0.000606368	0.0106597	58	14
K02688	Abscess	-1.66935	0.449424	0.000471344	0.00979524	58	20
K00302	Abscess	-1.67105	0.502066	0.00154875	0.0181746	58	20
K21478	Abscess	-1.67326	0.603648	0.00755158	0.0482131	58	8
K09988	Abscess	-1.67501	0.577196	0.00529318	0.0390712	58	2
K16210	Abscess	-1.67609	0.443246	0.000380888	0.00860373	58	27
K09883	Abscess	-1.67997	0.526019	0.00230623	0.0225417	58	5
K10559	Abscess	-1.68034	0.57304	0.00486538	0.0370663	58	13
K13525	Abscess	-1.69013	0.577478	0.00494155	0.0372491	58	5
K18445	Abscess	-1.69537	0.487105	0.000977071	0.0139312	58	3
K07046	Abscess	-1.69685	0.553248	0.00332645	0.0285837	58	5
K03285	Abscess	-1.69752	0.591621	0.00579338	0.0414058	58	6
K06897	Abscess	-1.69799	0.530879	0.00227468	0.0223954	58	11
K00972	Abscess	-1.70094	0.480172	0.000807684	0.0124477	58	2
K07770	Abscess	-1.71696	0.508718	0.00134605	0.01679	58	5
K20528	Abscess	-1.71777	0.494724	0.00100226	0.0141026	58	6
K00256	Abscess	-1.71861	0.551191	0.00287385	0.0262297	58	5
K12146	Abscess	-1.71963	0.515744	0.00152156	0.0180609	58	5
K20023	Abscess	-1.72362	0.513657	0.00142735	0.0173348	58	7
K13954	Abscess	-1.7359	0.373713	2.10366e-05	0.00431406	58	30
K21487	Abscess	-1.73851	0.524838	0.00162403	0.018686	58	2
K09702	Abscess	-1.74002	0.567826	0.00335225	0.0287248	58	8
K11924	Abscess	-1.74208	0.426023	0.00013982	0.00563503	58	19
K10545	Abscess	-1.74391	0.511929	0.00122394	0.0158666	58	31
K19997	Abscess	-1.74625	0.512574	0.00122291	0.0158666	58	5
K02584	Abscess	-1.75181	0.526023	0.00153984	0.0181605	58	17
K07489	Abscess	-1.75293	0.582567	0.00392363	0.0319541	58	6
K07264	Abscess	-1.75517	0.523778	0.00144721	0.0174753	58	21
K11214	Abscess	-1.78142	0.54444	0.00183154	0.0199842	58	3
K01569	Abscess	-1.79415	0.533178	0.00138742	0.0170376	58	5
K06609	Abscess	-1.79671	0.533413	0.0013737	0.0169306	58	4
K22205	Abscess	-1.79702	0.557216	0.00210429	0.0215993	58	7
K00150	Abscess	-1.7992	0.546046	0.00171094	0.0193887	58	3
K19509	Abscess	-1.80429	0.515045	0.000911358	0.0133811	58	3
K04073	Abscess	-1.80527	0.543395	0.00157748	0.0183378	58	6
K01574	Abscess	-1.80857	0.493683	0.000553676	0.0102489	58	3
K00505	Abscess	-1.81666	0.56612	0.00220568	0.0219398	58	8
K17950	Abscess	-1.81798	0.419526	6.15749e-05	0.00473363	58	1
K19507	Abscess	-1.8195	0.515667	0.000843155	0.0127113	58	3
K02436	Abscess	-1.82041	0.43501	0.000101684	0.00506599	58	18
K11392	Abscess	-1.82107	0.431135	8.91661e-05	0.00485668	58	20
K21832	Abscess	-1.85172	0.565133	0.00180686	0.0199185	58	18
K13004	Abscess	-1.85322	0.638512	0.005287	0.0390683	58	10
K07492	Abscess	-1.856	0.59872	0.00302722	0.0269024	58	8
K19506	Abscess	-1.8561	0.515525	0.000674466	0.0113036	58	3
K20204	Abscess	-1.86082	0.542386	0.00113706	0.0151427	58	3
K01483	Abscess	-1.86799	0.546474	0.00118123	0.0154015	58	18
K09128	Abscess	-1.8699	0.543426	0.0011025	0.0148339	58	3
K09141	Abscess	-1.87345	0.562582	0.00154071	0.0181605	58	15
K18900	Abscess	-1.88043	0.561908	0.00146678	0.0176589	58	4
K17246	Abscess	-1.8848	0.583595	0.00207573	0.0214693	58	5
K07050	Abscess	-1.89311	0.470903	0.000175592	0.00593247	58	31
K15515	Abscess	-1.91645	0.555896	0.00108074	0.0146665	58	7
K06416	Abscess	-1.92473	0.51222	0.000410898	0.00899252	58	19
K10844	Abscess	-1.92728	0.602959	0.00228861	0.022467	58	17
K09882	Abscess	-1.93055	0.566581	0.00122092	0.0158666	58	12
K09805	Abscess	-1.94397	0.670069	0.0053055	0.0391194	58	17
K07138	Abscess	-1.95869	0.541535	0.000640587	0.011027	58	25
K04566	Abscess	-2.00885	0.551587	0.000592308	0.0106597	58	10
K19419	Abscess	-2.01316	0.6498	0.00304306	0.0269138	58	8
K12516	Abscess	-2.01923	0.444279	2.97929e-05	0.00431406	58	37
K07096	Abscess	-2.0196	0.650184	0.00297323	0.0266683	58	9
K01205	Abscess	-2.02384	0.525527	0.000304584	0.00770472	58	27
K01355	Abscess	-2.04391	0.527586	0.000282769	0.00734548	58	6
K08566	Abscess	-2.04391	0.527586	0.000282769	0.00734548	58	6
K13520	Abscess	-2.04391	0.527586	0.000282769	0.00734548	58	6
K01002	Abscess	-2.04392	0.387869	2.26266e-06	0.00375564	58	27
K11616	Abscess	-2.04669	0.689503	0.00439918	0.0345489	58	21
K06335	Abscess	-2.08525	0.638452	0.00186391	0.0201768	58	8
K01213	Abscess	-2.1134	0.555903	0.000356891	0.00829231	58	5
K01577	Abscess	-2.1334	0.502013	8.17546e-05	0.00475147	58	7
K12661	Abscess	-2.13884	0.546006	0.000245842	0.00683299	58	5
K07535	Abscess	-2.13898	0.514979	0.000112873	0.00520266	58	6
K07013	Abscess	-2.16174	0.529049	0.000141252	0.00564505	58	2
K13014	Abscess	-2.16184	0.523574	0.000122484	0.00523581	58	20
K08477	Abscess	-2.18363	0.574649	0.00035896	0.00829841	58	8
K10797	Abscess	-2.20128	0.561741	0.000244703	0.00682944	58	9
K17242	Abscess	-2.20705	0.565294	0.000256446	0.0070123	58	7
K09758	Abscess	-2.31039	0.525111	4.91016e-05	0.00441763	58	10
K18428	Abscess	-2.3123	0.528455	5.3338e-05	0.00461981	58	2
K07257	Abscess	-2.32411	0.614001	0.000376312	0.00856621	58	14
K20036	Abscess	-2.38277	0.52907	3.43621e-05	0.00431406	58	8
K16846	Abscess	-2.40696	0.554758	6.04684e-05	0.00473363	58	13
K09123	Abscess	-2.4168	0.566072	7.64843e-05	0.00474028	58	8
K02383	Abscess	-2.44514	0.635227	0.000306366	0.00772087	58	10
K17241	Abscess	-2.46323	0.612096	0.000173248	0.00593247	58	10
K17203	Abscess	-2.48902	0.504104	7.48924e-06	0.00375564	58	2
K12343	Abscess	-2.51401	0.637033	0.00022356	0.00653647	58	10
K02384	Abscess	-2.51619	0.635205	0.000213025	0.0063104	58	10
K21970	Abscess	-2.51619	0.635205	0.000213025	0.0063104	58	10
K18287	Abscess	-2.53053	0.522554	1.0495e-05	0.00375564	58	2
K04835	Abscess	-2.56403	0.639673	0.000182547	0.00593247	58	28
K16248	Abscess	-2.57395	0.567907	3.1123e-05	0.00431406	58	8
K22451	Abscess	-2.5989	0.626775	0.000115562	0.00520266	58	10
K00608	Abscess	-2.61765	0.600419	5.63072e-05	0.00473363	58	10
K07065	Abscess	-2.6238	0.529514	7.03341e-06	0.00375564	58	9
K03715	Abscess	-2.63217	0.64116	0.000132517	0.0054383	58	10
K13049	Abscess	-2.66428	0.455155	2.62774e-07	0.00177478	58	16
K18910	Abscess	-2.66657	0.521072	3.92676e-06	0.00375564	58	9
K04794	Abscess	-2.68741	0.594801	3.26877e-05	0.00431406	58	10
K01730	Abscess	-2.74748	0.551852	6.46548e-06	0.00375564	58	5
K18427	Abscess	-3.15875	0.567221	7.55746e-07	0.00255215	58	8

## Sheet: S07
KEGG Pathway Description	KEGG Pathway ID	KO ID	Enrichment	KO Description
Quorum sensing	ko02024	K12295	Plaque	comE; two-component system, LytTR family, response regulator ComE
Quorum sensing	ko02024	K14982	Plaque	ciaH; two-component system, OmpR family, sensor histidine kinase CiaH [EC:2.7.13.3]
Quorum sensing	ko02024	K14983	Plaque	ciaR; two-component system, OmpR family, response regulator CiaR
Quorum sensing	ko02024	K20262	Plaque	phzG; dihydrophenazinedicarboxylate synthase [EC:1.10.3.16]
Quorum sensing	ko02024	K20261	Plaque	phzD; trans-2,3-dihydro-3-hydroxyanthranilic acid synthase [EC:3.3.2.15]
Quorum sensing	ko02024	K20391	Plaque	plcR; HTH-type transcriptional regulator, pleiotropic regulator of extracellular virulence genes
Quorum sensing	ko02024	K12990	Plaque	rfbF, rhlC; rhamnosyltransferase [EC:2.4.1.-]
Quorum sensing	ko02024	K20375	Plaque	ropB, rgg1; HTH-type transcriptional regulator, pheromone-responsive regulator
Quorum sensing	ko02024	K20342	Plaque	comR; HTH-type transcriptional regulator, regulator for ComX
Quorum sensing	ko02024	K03071	Plaque	secB; preprotein translocase subunit SecB
Quorum sensing	ko02024	K12293	Plaque	comB; competence factor transport accessory protein ComB
Quorum sensing	ko02024	K01497	Plaque	ribA, RIB1; GTP cyclohydrolase II [EC:3.5.4.25]
Quorum sensing	ko02024	K12292	Plaque	comA; ATP-binding cassette, subfamily C, bacterial, competence factor transporting protein [EC:3.4.22.-]
Quorum sensing	ko02024	K20480	Plaque	nprR, nprA; HTH-type transcriptional regulator, quorum sensing regulator NprR
Quorum sensing	ko02024	K20379	Plaque	cad; sex pheromone cAD1
Quorum sensing	ko02024	K01626	Plaque	E2.5.1.54, aroF, aroG, aroH; 3-deoxy-7-phosphoheptulonate synthase [EC:2.5.1.54]
Quorum sensing	ko02024	K01635	Plaque	lacD; tagatose 1,6-diphosphate aldolase [EC:4.1.2.40]
Quorum sensing	ko02024	K20488	Plaque	nisR, spaR; two-component system, OmpR family, lantibiotic biosynthesis response regulator NisR/SpaR
Quorum sensing	ko02024	K20487	Plaque	nisK, spaK; two-component system, OmpR family, lantibiotic biosynthesis sensor histidine kinase NisK/SpaK [EC:2.7.13.3]
Quorum sensing	ko02024	K12294	Plaque	comD; two-component system, LytTR family, sensor histidine kinase ComD [EC:2.7.13.3]
Quorum sensing	ko02024	K07645	Plaque	qseC; two-component system, OmpR family, sensor histidine kinase QseC [EC:2.7.13.3]
Quorum sensing	ko02024	K07707	Plaque	agrA, blpR, fsrA; two-component system, LytTR family, response regulator AgrA
Quorum sensing	ko02024	K12296	Plaque	comX1_2; competence protein ComX
Quorum sensing	ko02024	K20345	Plaque	blpB; membrane fusion protein, peptide pheromone/bacteriocin exporter
Biosynthesis of cofactors	ko01240	K00254	Plaque	DHODH, pyrD; dihydroorotate dehydrogenase [EC:1.3.5.2]
Biosynthesis of cofactors	ko01240	K00355	Plaque	NQO1; NAD(P)H dehydrogenase (quinone) [EC:1.6.5.2]
Biosynthesis of cofactors	ko01240	K21977	Plaque	coaB; phosphopantothenate---cysteine ligase (CTP) [EC:6.3.2.5]
Biosynthesis of cofactors	ko01240	K22316	Plaque	rhnA-cobC; ribonuclease H / adenosylcobalamin/alpha-ribazole phosphatase [EC:3.1.26.4 3.1.3.73]
Biosynthesis of cofactors	ko01240	K19965	Plaque	folQ; dihydroneopterin triphosphate pyrophosphohydrolase [EC:3.6.1.67]
Biosynthesis of cofactors	ko01240	K02496	Plaque	hemX; uroporphyrin-III C-methyltransferase [EC:2.1.1.107]
Biosynthesis of cofactors	ko01240	K08310	Plaque	nudB, ntpA; dihydroneopterin triphosphate diphosphatase [EC:3.6.1.67]
Biosynthesis of cofactors	ko01240	K01195	Plaque	uidA, GUSB; beta-glucuronidase [EC:3.2.1.31]
Biosynthesis of cofactors	ko01240	K03182	Plaque	ubiD; 4-hydroxy-3-polyprenylbenzoate decarboxylase [EC:4.1.1.98]
Biosynthesis of cofactors	ko01240	K08973	Plaque	hemJ; protoporphyrinogen IX oxidase [EC:1.3.99.-]
Biosynthesis of cofactors	ko01240	K01497	Plaque	ribA, RIB1; GTP cyclohydrolase II [EC:3.5.4.25]
Biosynthesis of cofactors	ko01240	K01920	Plaque	gshB; glutathione synthase [EC:6.3.2.3]
Biosynthesis of cofactors	ko01240	K01919	Plaque	gshA; glutamate--cysteine ligase [EC:6.3.2.2]
Biosynthesis of cofactors	ko01240	K02302	Plaque	cysG; uroporphyrin-III C-methyltransferase / precorrin-2 dehydrogenase / sirohydrochlorin ferrochelatase [EC:2.1.1.107 1.3.1.76 4.99.1.4]
Biosynthesis of cofactors	ko01240	K00230	Plaque	hemG; menaquinone-dependent protoporphyrinogen oxidase [EC:1.3.5.3]
Biosynthesis of cofactors	ko01240	K03181	Plaque	ubiC; chorismate lyase [EC:4.1.3.40]
Biosynthesis of cofactors	ko01240	K00228	Plaque	CPOX, hemF; coproporphyrinogen III oxidase [EC:1.3.3.3]
Biosynthesis of cofactors	ko01240	K01599	Plaque	hemE, UROD; uroporphyrinogen decarboxylase [EC:4.1.1.37]
Biosynthesis of cofactors	ko01240	K03186	Plaque	ubiX, bsdB, PAD1; flavin prenyltransferase [EC:2.5.1.129]
Biosynthesis of cofactors	ko01240	K00226	Plaque	pyrD; dihydroorotate dehydrogenase (fumarate) [EC:1.3.98.1]
Biosynthesis of cofactors	ko01240	K13940	Plaque	sulD; dihydroneopterin aldolase / 2-amino-4-hydroxy-6-hydroxymethyldihydropteridine diphosphokinase [EC:4.1.2.25 2.7.6.3]
Biosynthesis of cofactors	ko01240	K02170	Plaque	bioH; pimeloyl-[acyl-carrier protein] methyl ester esterase [EC:3.1.1.85]
Biosynthesis of cofactors	ko01240	K00568	Plaque	ubiG; 2-polyprenyl-6-hydroxyphenyl methylase / 3-demethylubiquinone-9 3-methyltransferase [EC:2.1.1.222 2.1.1.64]
Biosynthesis of cofactors	ko01240	K03342	Plaque	pabBC; para-aminobenzoate synthetase / 4-amino-4-deoxychorismate lyase [EC:2.6.1.85 4.1.3.38]
Oxidative phosphorylation	ko00190	K00406	Plaque	ccoP; cytochrome c oxidase cbb3-type subunit III
Oxidative phosphorylation	ko00190	K03889	Plaque	qcrC; quinol---cytochrome-c reductase cytochrome c subunit [EC:7.1.1.8]
Oxidative phosphorylation	ko00190	K03890	Plaque	qcrA; quinol---cytochrome c reductase iron-sulfur subunit [EC:7.1.1.8]
Oxidative phosphorylation	ko00190	K03891	Plaque	qcrB; quinol---cytochrome-c reductase cytochrome b subunit [EC:7.1.1.8]
Oxidative phosphorylation	ko00190	K00332	Plaque	nuoC; NADH-quinone oxidoreductase subunit C [EC:7.1.1.2]
Oxidative phosphorylation	ko00190	K00413	Plaque	CYC1, CYT1, petC; ubiquinol-cytochrome c reductase cytochrome c1 subunit
Oxidative phosphorylation	ko00190	K00412	Plaque	CYTB, petB; ubiquinol-cytochrome c reductase cytochrome b subunit
Oxidative phosphorylation	ko00190	K00405	Plaque	ccoO; cytochrome c oxidase cbb3-type subunit II
Oxidative phosphorylation	ko00190	K00407	Plaque	ccoQ; cytochrome c oxidase cbb3-type subunit IV
Oxidative phosphorylation	ko00190	K02119	Plaque	ATPVC, ntpC, atpC; V/A-type H+/Na+-transporting ATPase subunit C
Oxidative phosphorylation	ko00190	K00404	Plaque	ccoN; cytochrome c oxidase cbb3-type subunit I [EC:7.1.1.9]
Oxidative phosphorylation	ko00190	K00411	Plaque	UQCRFS1, RIP1, petA; ubiquinol-cytochrome c reductase iron-sulfur subunit [EC:7.1.1.8]
Oxidative phosphorylation	ko00190	K00242	Plaque	sdhD, frdD; succinate dehydrogenase membrane anchor subunit
Oxidative phosphorylation	ko00190	K02122	Plaque	ATPVF, ntpF, atpF; V/A-type H+/Na+-transporting ATPase subunit F
Oxidative phosphorylation	ko00190	K22468	Plaque	ppk2; polyphosphate kinase [EC:2.7.4.34]
Oxidative phosphorylation	ko00190	K00335	Plaque	nuoF; NADH-quinone oxidoreductase subunit F [EC:7.1.1.2]
Oxidative phosphorylation	ko00190	K00247	Plaque	frdD; succinate dehydrogenase subunit D
Starch and sucrose metabolism	ko00500	K06896	Plaque	mapP; maltose 6'-phosphate phosphatase [EC:3.1.3.90]
Starch and sucrose metabolism	ko00500	K16146	Plaque	pep2; maltokinase [EC:2.7.1.175]
Starch and sucrose metabolism	ko00500	K20108	Plaque	malT; maltose PTS system EIICB or EIICBA component [EC:2.7.1.208]
Starch and sucrose metabolism	ko00500	K02438	Plaque	glgX; glycogen debranching enzyme [EC:3.2.1.196]
Starch and sucrose metabolism	ko00500	K01208	Plaque	cd, ma, nplT; cyclomaltodextrinase / maltogenic alpha-amylase / neopullulanase [EC:3.2.1.54 3.2.1.133 3.2.1.135]
Starch and sucrose metabolism	ko00500	K16148	Plaque	glgM; alpha-maltose-1-phosphate synthase [EC:2.4.1.342]
Starch and sucrose metabolism	ko00500	K13057	Plaque	treT; trehalose synthase [EC:2.4.1.245]
Starch and sucrose metabolism	ko00500	K18775	Plaque	lf2; levanbiose-producing levanase [EC:3.2.1.64]
Starch and sucrose metabolism	ko00500	K00689	Plaque	E2.4.1.5; dextransucrase [EC:2.4.1.5]
Starch and sucrose metabolism	ko00500	K15778	Plaque	pmm-pgm; phosphomannomutase / phosphoglucomutase [EC:5.4.2.8 5.4.2.2]
Starch and sucrose metabolism	ko00500	K05341	Plaque	E2.4.1.4; amylosucrase [EC:2.4.1.4]
Starch and sucrose metabolism	ko00500	K01236	Plaque	treZ, glgZ; maltooligosyltrehalose trehalohydrolase [EC:3.2.1.141]
Starch and sucrose metabolism	ko00500	K01212	Plaque	sacC, levB; levanase [EC:3.2.1.65]
Starch and sucrose metabolism	ko00500	K01200	Plaque	pulA; pullulanase [EC:3.2.1.41]
Starch and sucrose metabolism	ko00500	K00690	Plaque	E2.4.1.7; sucrose phosphorylase [EC:2.4.1.7]
Amino sugar and nucleotide sugar metabolism	ko00520	K00992	Plaque	murU; N-acetyl-alpha-D-muramate 1-phosphate uridylyltransferase [EC:2.7.7.99]
Amino sugar and nucleotide sugar metabolism	ko00520	K22292	Plaque	mupP; N-acetyl-D-muramate 6-phosphate phosphatase [EC:3.1.3.105]
Amino sugar and nucleotide sugar metabolism	ko00520	K02793	Plaque	manXa; mannose PTS system EIIA component [EC:2.7.1.191]
Amino sugar and nucleotide sugar metabolism	ko00520	K02796	Plaque	manZ; mannose PTS system EIID component
Amino sugar and nucleotide sugar metabolism	ko00520	K02795	Plaque	manY; mannose PTS system EIIC component
Amino sugar and nucleotide sugar metabolism	ko00520	K07102	Plaque	amgK; N-acetylmuramate 1-kinase [EC:2.7.1.221]
Amino sugar and nucleotide sugar metabolism	ko00520	K02794	Plaque	manX; mannose PTS system EIIAB component [EC:2.7.1.191]
Amino sugar and nucleotide sugar metabolism	ko00520	K02473	Plaque	wbpP; UDP-N-acetylglucosamine/UDP-N-acetyl-alpha-D-glucosaminouronate 4-epimerase [EC:5.1.3.7 5.1.3.45]
Amino sugar and nucleotide sugar metabolism	ko00520	K00886	Plaque	ppgK; polyphosphate glucokinase [EC:2.7.1.63]
Amino sugar and nucleotide sugar metabolism	ko00520	K00066	Plaque	algD; GDP-mannose 6-dehydrogenase [EC:1.1.1.132]
Amino sugar and nucleotide sugar metabolism	ko00520	K15778	Plaque	pmm-pgm; phosphomannomutase / phosphoglucomutase [EC:5.4.2.8 5.4.2.2]
Amino sugar and nucleotide sugar metabolism	ko00520	K02744	Plaque	agaF; N-acetylgalactosamine PTS system EIIA component [EC:2.7.1.-]
Amino sugar and nucleotide sugar metabolism	ko00520	K09001	Plaque	anmK; anhydro-N-acetylmuramic acid kinase [EC:2.7.1.170]
Amino sugar and nucleotide sugar metabolism	ko00520	K00965	Plaque	galT, GALT; UDPglucose--hexose-1-phosphate uridylyltransferase [EC:2.7.7.12]
Amino sugar and nucleotide sugar metabolism	ko00520	K02746	Plaque	agaW; N-acetylgalactosamine PTS system EIIC component
Biosynthesis of nucleotide sugars	ko01250	K13020	Plaque	wlbA, bplA; UDP-N-acetyl-2-amino-2-deoxyglucuronate dehydrogenase [EC:1.1.1.335]
Biosynthesis of nucleotide sugars	ko01250	K00992	Plaque	murU; N-acetyl-alpha-D-muramate 1-phosphate uridylyltransferase [EC:2.7.7.99]
Biosynthesis of nucleotide sugars	ko01250	K22292	Plaque	mupP; N-acetyl-D-muramate 6-phosphate phosphatase [EC:3.1.3.105]
Biosynthesis of nucleotide sugars	ko01250	K07102	Plaque	amgK; N-acetylmuramate 1-kinase [EC:2.7.1.221]
Biosynthesis of nucleotide sugars	ko01250	K00523	Plaque	ascD, ddhD, rfbI; CDP-4-dehydro-6-deoxyglucose reductase, E3 [EC:1.17.1.1]
Biosynthesis of nucleotide sugars	ko01250	K02473	Plaque	wbpP; UDP-N-acetylglucosamine/UDP-N-acetyl-alpha-D-glucosaminouronate 4-epimerase [EC:5.1.3.7 5.1.3.45]
Biosynthesis of nucleotide sugars	ko01250	K00886	Plaque	ppgK; polyphosphate glucokinase [EC:2.7.1.63]
Biosynthesis of nucleotide sugars	ko01250	K19180	Plaque	tll; dTDP-6-deoxy-L-talose 4-dehydrogenase (NAD+) [EC:1.1.1.339]
Biosynthesis of nucleotide sugars	ko01250	K00066	Plaque	algD; GDP-mannose 6-dehydrogenase [EC:1.1.1.132]
Biosynthesis of nucleotide sugars	ko01250	K15778	Plaque	pmm-pgm; phosphomannomutase / phosphoglucomutase [EC:5.4.2.8 5.4.2.2]
Biosynthesis of nucleotide sugars	ko01250	K03274	Plaque	gmhD, rfaD; ADP-L-glycero-D-manno-heptose 6-epimerase [EC:5.1.3.20]
Biosynthesis of nucleotide sugars	ko01250	K09001	Plaque	anmK; anhydro-N-acetylmuramic acid kinase [EC:2.7.1.170]
Biosynthesis of nucleotide sugars	ko01250	K21344	Plaque	rfaE1; D-glycero-beta-D-manno-heptose-7-phosphate kinase [EC:2.7.1.167]
Biosynthesis of nucleotide sugars	ko01250	K00965	Plaque	galT, GALT; UDPglucose--hexose-1-phosphate uridylyltransferase [EC:2.7.7.12]
Biosynthesis of nucleotide sugars	ko01250	K17947	Plaque	wbiB; dTDP-L-rhamnose 4-epimerase [EC:5.1.3.25]
Purine metabolism	ko00230	K21053	Plaque	ade; adenine deaminase [EC:3.5.4.2]
Purine metabolism	ko00230	K01525	Plaque	apaH; bis(5'-nucleosyl)-tetraphosphatase (symmetrical) [EC:3.6.1.41]
Purine metabolism	ko00230	K00956	Plaque	cysN; sulfate adenylyltransferase subunit 1 [EC:2.7.7.4]
Purine metabolism	ko00230	K00957	Plaque	cysD; sulfate adenylyltransferase subunit 2 [EC:2.7.7.4]
Purine metabolism	ko00230	K15778	Plaque	pmm-pgm; phosphomannomutase / phosphoglucomutase [EC:5.4.2.8 5.4.2.2]
Purine metabolism	ko00230	K19710	Plaque	E2.7.7.53; ATP adenylyltransferase [EC:2.7.7.53]
Purine metabolism	ko00230	K11788	Plaque	ADE5; phosphoribosylamine--glycine ligase / phosphoribosylformylglycinamidine cyclo-ligase [EC:6.3.4.13 6.3.3.1]
Purine metabolism	ko00230	K01430	Plaque	ureA; urease subunit gamma [EC:3.5.1.5]
Purine metabolism	ko00230	K01428	Plaque	ureC; urease subunit alpha [EC:3.5.1.5]
Purine metabolism	ko00230	K01429	Plaque	ureB; urease subunit beta [EC:3.5.1.5]
Purine metabolism	ko00230	K01120	Plaque	cpdP; 3',5'-cyclic-nucleotide phosphodiesterase [EC:3.1.4.17]
Purine metabolism	ko00230	K08693	Plaque	yfkN; 2',3'-cyclic-nucleotide 2'-phosphodiesterase / 3'-nucleotidase / 5'-nucleotidase [EC:3.1.4.16 3.1.3.6 3.1.3.5]
Purine metabolism	ko00230	K15780	Plaque	tilS-hprT; bifunctional protein TilS/HprT [EC:6.3.4.19 2.4.2.8]
Purine metabolism	ko00230	K01589	Plaque	purK; 5-(carboxyamino)imidazole ribonucleotide synthase [EC:6.3.4.18]
Phosphotransferase system (PTS)	ko02060	K02788	Plaque	lacE; lactose PTS system EIICB component [EC:2.7.1.207]
Phosphotransferase system (PTS)	ko02060	K20108	Plaque	malT; maltose PTS system EIICB or EIICBA component [EC:2.7.1.208]
Phosphotransferase system (PTS)	ko02060	K20113	Plaque	gatB; galactose PTS system EIIB component [EC:2.7.1.204]
Phosphotransferase system (PTS)	ko02060	K20114	Plaque	gatC; galactose PTS system EIIC component
Phosphotransferase system (PTS)	ko02060	K20112	Plaque	gatA; galactose PTS system EIIA component [EC:2.7.1.204]
Phosphotransferase system (PTS)	ko02060	K02793	Plaque	manXa; mannose PTS system EIIA component [EC:2.7.1.191]
Phosphotransferase system (PTS)	ko02060	K02796	Plaque	manZ; mannose PTS system EIID component
Phosphotransferase system (PTS)	ko02060	K02795	Plaque	manY; mannose PTS system EIIC component
Phosphotransferase system (PTS)	ko02060	K02794	Plaque	manX; mannose PTS system EIIAB component [EC:2.7.1.191]
Phosphotransferase system (PTS)	ko02060	K02771	Plaque	levG; fructose PTS system EIID component
Phosphotransferase system (PTS)	ko02060	K02744	Plaque	agaF; N-acetylgalactosamine PTS system EIIA component [EC:2.7.1.-]
Phosphotransferase system (PTS)	ko02060	K02786	Plaque	lacF; lactose PTS system EIIA component [EC:2.7.1.207]
Phosphotransferase system (PTS)	ko02060	K02746	Plaque	agaW; N-acetylgalactosamine PTS system EIIC component
Pyruvate metabolism	ko00620	K13953	Plaque	adhP; alcohol dehydrogenase, propanol-preferring [EC:1.1.1.1]
Pyruvate metabolism	ko00620	K11263	Plaque	bccA, pccA, accA3; acetyl-CoA/propionyl-CoA/long-chain acyl-CoA carboxylase, biotin carboxylase, biotin carboxyl carrier protein [EC:6.4.1.2 6.4.1.3 6.4.1.- 6.3.4.14]
Pyruvate metabolism	ko00620	K01595	Plaque	ppc; phosphoenolpyruvate carboxylase [EC:4.1.1.31]
Pyruvate metabolism	ko00620	K04072	Plaque	adhE; acetaldehyde dehydrogenase / alcohol dehydrogenase [EC:1.2.1.10 1.1.1.1]
Pyruvate metabolism	ko00620	K00163	Plaque	aceE; pyruvate dehydrogenase E1 component [EC:1.2.4.1]
Pyruvate metabolism	ko00620	K20370	Plaque	PEPCK; phosphoenolpyruvate carboxykinase (diphosphate) [EC:4.1.1.38]
Pyruvate metabolism	ko00620	K00101	Plaque	lldD; L-lactate dehydrogenase (cytochrome) [EC:1.1.2.3]
Pyruvate metabolism	ko00620	K07248	Plaque	aldA; lactaldehyde dehydrogenase / glycolaldehyde dehydrogenase [EC:1.2.1.22 1.2.1.21]
Pyruvate metabolism	ko00620	K03777	Plaque	dld; D-lactate dehydrogenase (quinone) [EC:1.1.5.12]
Pyruvate metabolism	ko00620	K00121	Plaque	frmA, ADH5, adhC; S-(hydroxymethyl)glutathione dehydrogenase / alcohol dehydrogenase [EC:1.1.1.284 1.1.1.1]
Pyruvate metabolism	ko00620	K00161	Plaque	PDHA, pdhA; pyruvate dehydrogenase E1 component subunit alpha [EC:1.2.4.1]
Pyruvate metabolism	ko00620	K00162	Plaque	PDHB, pdhB; pyruvate dehydrogenase E1 component subunit beta [EC:1.2.4.1]
Pyruvate metabolism	ko00620	K00247	Plaque	frdD; succinate dehydrogenase subunit D
Galactose metabolism	ko00052	K02788	Plaque	lacE; lactose PTS system EIICB component [EC:2.7.1.207]
Galactose metabolism	ko00052	K01819	Plaque	E5.3.1.26, lacA, lacB; galactose-6-phosphate isomerase [EC:5.3.1.26]
Galactose metabolism	ko00052	K01220	Plaque	E3.2.1.85, lacG; 6-phospho-beta-galactosidase [EC:3.2.1.85]
Galactose metabolism	ko00052	K12308	Plaque	bgaB, lacA; beta-galactosidase [EC:3.2.1.23]
Galactose metabolism	ko00052	K02082	Plaque	agaS; D-galactosamine 6-phosphate deaminase/isomerase [EC:3.5.99.-]
Galactose metabolism	ko00052	K15778	Plaque	pmm-pgm; phosphomannomutase / phosphoglucomutase [EC:5.4.2.8 5.4.2.2]
Galactose metabolism	ko00052	K01635	Plaque	lacD; tagatose 1,6-diphosphate aldolase [EC:4.1.2.40]
Galactose metabolism	ko00052	K02744	Plaque	agaF; N-acetylgalactosamine PTS system EIIA component [EC:2.7.1.-]
Galactose metabolism	ko00052	K00965	Plaque	galT, GALT; UDPglucose--hexose-1-phosphate uridylyltransferase [EC:2.7.7.12]
Galactose metabolism	ko00052	K02786	Plaque	lacF; lactose PTS system EIIA component [EC:2.7.1.207]
Galactose metabolism	ko00052	K02746	Plaque	agaW; N-acetylgalactosamine PTS system EIIC component
Glycolysis / Gluconeogenesis	ko00010	K13953	Plaque	adhP; alcohol dehydrogenase, propanol-preferring [EC:1.1.1.1]
Glycolysis / Gluconeogenesis	ko00010	K00131	Plaque	gapN; glyceraldehyde-3-phosphate dehydrogenase (NADP+) [EC:1.2.1.9]
Glycolysis / Gluconeogenesis	ko00010	K04072	Plaque	adhE; acetaldehyde dehydrogenase / alcohol dehydrogenase [EC:1.2.1.10 1.1.1.1]
Glycolysis / Gluconeogenesis	ko00010	K00163	Plaque	aceE; pyruvate dehydrogenase E1 component [EC:1.2.4.1]
Glycolysis / Gluconeogenesis	ko00010	K00886	Plaque	ppgK; polyphosphate glucokinase [EC:2.7.1.63]
Glycolysis / Gluconeogenesis	ko00010	K03841	Plaque	FBP, fbp; fructose-1,6-bisphosphatase I [EC:3.1.3.11]
Glycolysis / Gluconeogenesis	ko00010	K15778	Plaque	pmm-pgm; phosphomannomutase / phosphoglucomutase [EC:5.4.2.8 5.4.2.2]
Glycolysis / Gluconeogenesis	ko00010	K00121	Plaque	frmA, ADH5, adhC; S-(hydroxymethyl)glutathione dehydrogenase / alcohol dehydrogenase [EC:1.1.1.284 1.1.1.1]
Glycolysis / Gluconeogenesis	ko00010	K00161	Plaque	PDHA, pdhA; pyruvate dehydrogenase E1 component subunit alpha [EC:1.2.4.1]
Glycolysis / Gluconeogenesis	ko00010	K00162	Plaque	PDHB, pdhB; pyruvate dehydrogenase E1 component subunit beta [EC:1.2.4.1]
Glycolysis / Gluconeogenesis	ko00010	K01792	Plaque	E5.1.3.15; glucose-6-phosphate 1-epimerase [EC:5.1.3.15]
Sulfur metabolism	ko00920	K02046	Plaque	cysU; sulfate/thiosulfate transport system permease protein
Sulfur metabolism	ko00920	K02047	Plaque	cysW; sulfate/thiosulfate transport system permease protein
Sulfur metabolism	ko00920	K20035	Plaque	dmdC; 3-(methylsulfanyl)propanoyl-CoA dehydrogenase [EC:1.3.99.41]
Sulfur metabolism	ko00920	K02048	Plaque	cysP; sulfate/thiosulfate transport system substrate-binding protein
Sulfur metabolism	ko00920	K00956	Plaque	cysN; sulfate adenylyltransferase subunit 1 [EC:2.7.7.4]
Sulfur metabolism	ko00920	K00957	Plaque	cysD; sulfate adenylyltransferase subunit 2 [EC:2.7.7.4]
Sulfur metabolism	ko00920	K00185	Plaque	dmsC; dimethyl sulfoxide reductase membrane subunit
Sulfur metabolism	ko00920	K17226	Plaque	soxY; sulfur-oxidizing protein SoxY
Sulfur metabolism	ko00920	K17227	Plaque	soxZ; sulfur-oxidizing protein SoxZ
Sulfur metabolism	ko00920	K02045	Plaque	cysA; sulfate/thiosulfate transport system ATP-binding protein [EC:7.3.2.3]
Sulfur metabolism	ko00920	K01082	Plaque	cysQ, MET22, BPNT1; 3'(2'), 5'-bisphosphate nucleotidase [EC:3.1.3.7]
Porphyrin metabolism	ko00860	K22316	Plaque	rhnA-cobC; ribonuclease H / adenosylcobalamin/alpha-ribazole phosphatase [EC:3.1.26.4 3.1.3.73]
Porphyrin metabolism	ko00860	K02496	Plaque	hemX; uroporphyrin-III C-methyltransferase [EC:2.1.1.107]
Porphyrin metabolism	ko00860	K07215	Plaque	pigA, hemO; heme oxygenase (biliverdin-IX-beta and delta-forming) [EC:1.14.99.58]
Porphyrin metabolism	ko00860	K01195	Plaque	uidA, GUSB; beta-glucuronidase [EC:3.2.1.31]
Porphyrin metabolism	ko00860	K08973	Plaque	hemJ; protoporphyrinogen IX oxidase [EC:1.3.99.-]
Porphyrin metabolism	ko00860	K08100	Plaque	E1.3.3.5; bilirubin oxidase [EC:1.3.3.5]
Porphyrin metabolism	ko00860	K02302	Plaque	cysG; uroporphyrin-III C-methyltransferase / precorrin-2 dehydrogenase / sirohydrochlorin ferrochelatase [EC:2.1.1.107 1.3.1.76 4.99.1.4]
Porphyrin metabolism	ko00860	K00230	Plaque	hemG; menaquinone-dependent protoporphyrinogen oxidase [EC:1.3.5.3]
Porphyrin metabolism	ko00860	K00228	Plaque	CPOX, hemF; coproporphyrinogen III oxidase [EC:1.3.3.3]
Porphyrin metabolism	ko00860	K01599	Plaque	hemE, UROD; uroporphyrinogen decarboxylase [EC:4.1.1.37]
Porphyrin metabolism	ko00860	K21480	Plaque	HO, pbsA1, hmuO; heme oxygenase (biliverdin-producing, ferredoxin) [EC:1.14.15.20]
Arginine and proline metabolism	ko00330	K00613	Plaque	GATM; glycine amidinotransferase [EC:2.1.4.1]
Arginine and proline metabolism	ko00330	K00797	Plaque	speE, SRM, SPE3; spermidine synthase [EC:2.5.1.16]
Arginine and proline metabolism	ko00330	K09471	Plaque	puuB, ordL; gamma-glutamylputrescine oxidase [EC:1.4.3.-]
Arginine and proline metabolism	ko00330	K00147	Plaque	proA; glutamate-5-semialdehyde dehydrogenase [EC:1.2.1.41]
Arginine and proline metabolism	ko00330	K01426	Plaque	E3.5.1.4, amiE; amidase [EC:3.5.1.4]
Arginine and proline metabolism	ko00330	K01259	Plaque	pip; proline iminopeptidase [EC:3.4.11.5]
Arginine and proline metabolism	ko00330	K03343	Plaque	puo; putrescine oxidase [EC:1.4.3.10]
Arginine and proline metabolism	ko00330	K00316	Plaque	spdH; spermidine dehydrogenase [EC:1.5.99.6]
Arginine and proline metabolism	ko00330	K00931	Plaque	proB; glutamate 5-kinase [EC:2.7.2.11]
Arginine and proline metabolism	ko00330	K00813	Plaque	aspC; aspartate aminotransferase [EC:2.6.1.1]
Fructose and mannose metabolism	ko00051	K01820	Plaque	rhaA; L-rhamnose isomerase / sugar isomerase [EC:5.3.1.14 5.3.1.-]
Fructose and mannose metabolism	ko00051	K02793	Plaque	manXa; mannose PTS system EIIA component [EC:2.7.1.191]
Fructose and mannose metabolism	ko00051	K02796	Plaque	manZ; mannose PTS system EIID component
Fructose and mannose metabolism	ko00051	K02795	Plaque	manY; mannose PTS system EIIC component
Fructose and mannose metabolism	ko00051	K02794	Plaque	manX; mannose PTS system EIIAB component [EC:2.7.1.191]
Fructose and mannose metabolism	ko00051	K02771	Plaque	levG; fructose PTS system EIID component
Fructose and mannose metabolism	ko00051	K03841	Plaque	FBP, fbp; fructose-1,6-bisphosphatase I [EC:3.1.3.11]
Fructose and mannose metabolism	ko00051	K00066	Plaque	algD; GDP-mannose 6-dehydrogenase [EC:1.1.1.132]
Fructose and mannose metabolism	ko00051	K15778	Plaque	pmm-pgm; phosphomannomutase / phosphoglucomutase [EC:5.4.2.8 5.4.2.2]
Fructose and mannose metabolism	ko00051	K00007	Plaque	dalD; D-arabinitol 4-dehydrogenase [EC:1.1.1.11]
Peptidoglycan biosynthesis	ko00550	K07260	Plaque	vanY; zinc D-Ala-D-Ala carboxypeptidase [EC:3.4.17.14]
Peptidoglycan biosynthesis	ko00550	K12551	Plaque	sgtA; monofunctional glycosyltransferase [EC:2.4.99.28]
Peptidoglycan biosynthesis	ko00550	K12552	Plaque	pbpA; penicillin-binding protein 1 [EC:3.4.-.-]
Peptidoglycan biosynthesis	ko00550	K12556	Plaque	pbp2X; penicillin-binding protein 2X
Peptidoglycan biosynthesis	ko00550	K21465	Plaque	pbpA; penicillin-binding protein A
Peptidoglycan biosynthesis	ko00550	K00687	Plaque	pbp2B, penA; penicillin-binding protein 2B
Peptidoglycan biosynthesis	ko00550	K12553	Plaque	pbp3; penicillin-binding protein 3 [EC:3.4.-.-]
Peptidoglycan biosynthesis	ko00550	K21466	Plaque	pbpH; penicillin-binding protein H
Peptidoglycan biosynthesis	ko00550	K12554	Plaque	murN; alanine adding enzyme [EC:2.3.2.-]
Terpenoid backbone biosynthesis	ko00900	K12503	Plaque	uppS; short-chain Z-isoprenyl diphosphate synthase [EC:2.5.1.68]
Terpenoid backbone biosynthesis	ko00900	K14215	Plaque	E2.5.1.86; trans,polycis-decaprenyl diphosphate synthase [EC:2.5.1.86]
Terpenoid backbone biosynthesis	ko00900	K21273	Plaque	E2.5.1.88; trans,polycis-polyprenyl diphosphate synthase [EC:2.5.1.88]
Terpenoid backbone biosynthesis	ko00900	K00795	Plaque	ispA; farnesyl diphosphate synthase [EC:2.5.1.1 2.5.1.10]
Terpenoid backbone biosynthesis	ko00900	K00021	Plaque	HMGCR; hydroxymethylglutaryl-CoA reductase (NADPH) [EC:1.1.1.34]
Terpenoid backbone biosynthesis	ko00900	K03186	Plaque	ubiX, bsdB, PAD1; flavin prenyltransferase [EC:2.5.1.129]
Terpenoid backbone biosynthesis	ko00900	K00869	Plaque	MVK, mvaK1; mevalonate kinase [EC:2.7.1.36]
Terpenoid backbone biosynthesis	ko00900	K00938	Plaque	E2.7.4.2, mvaK2; phosphomevalonate kinase [EC:2.7.4.2]
Terpenoid backbone biosynthesis	ko00900	K01641	Plaque	HMGCS; hydroxymethylglutaryl-CoA synthase [EC:2.3.3.10]
Lipoarabinomannan (LAM) biosynthesis	ko00571	K13687	Plaque	aftB; arabinofuranosyltransferase [EC:2.4.2.-]
Lipoarabinomannan (LAM) biosynthesis	ko00571	K16647	Plaque	aftC; arabinofuranan 3-O-arabinosyltransferase [EC:2.4.2.47]
Lipoarabinomannan (LAM) biosynthesis	ko00571	K11387	Plaque	embC; arabinosyltransferase C [EC:2.4.2.-]
Lipoarabinomannan (LAM) biosynthesis	ko00571	K13671	Plaque	K13671; alpha-1,2-mannosyltransferase [EC:2.4.1.-]
Lipoarabinomannan (LAM) biosynthesis	ko00571	K14337	Plaque	mptA; alpha-1,6-mannosyltransferase [EC:2.4.1.-]
Lipoarabinomannan (LAM) biosynthesis	ko00571	K14339	Plaque	mptB; alpha-1,6-mannosyltransferase [EC:2.4.1.-]
Lipoarabinomannan (LAM) biosynthesis	ko00571	K16648	Plaque	aftD; arabinofuranan 3-O-arabinosyltransferase [EC:2.4.2.-]
Lipoarabinomannan (LAM) biosynthesis	ko00571	K22311	Plaque	ptfP1; phosphatidylinositol dimannoside acyltransferase [EC:2.3.1.265]
Arabinogalactan biosynthesis	ko00572	K13687	Plaque	aftB; arabinofuranosyltransferase [EC:2.4.2.-]
Arabinogalactan biosynthesis	ko00572	K13686	Plaque	aftA; galactan 5-O-arabinofuranosyltransferase [EC:2.4.2.46]
Arabinogalactan biosynthesis	ko00572	K16647	Plaque	aftC; arabinofuranan 3-O-arabinosyltransferase [EC:2.4.2.47]
Arabinogalactan biosynthesis	ko00572	K16870	Plaque	wbbL; N-acetylglucosaminyl-diphospho-decaprenol L-rhamnosyltransferase [EC:2.4.1.289]
Arabinogalactan biosynthesis	ko00572	K18851	Plaque	fbp; diacylglycerol O-acyltransferase / trehalose O-mycolyltransferase / mycolyltransferase Ag85 [EC:2.3.1.20 2.3.1.122 2.3.1.-]
Arabinogalactan biosynthesis	ko00572	K16649	Plaque	glft1; rhamnopyranosyl-N-acetylglucosaminyl-diphospho-decaprenol beta-1,3/1,4-galactofuranosyltransferase [EC:2.4.1.287]
Arabinogalactan biosynthesis	ko00572	K16648	Plaque	aftD; arabinofuranan 3-O-arabinosyltransferase [EC:2.4.2.-]
Phenylalanine, tyrosine and tryptophan biosynthesis	ko00400	K04093	Plaque	pheA1; chorismate mutase [EC:5.4.99.5]
Phenylalanine, tyrosine and tryptophan biosynthesis	ko00400	K14187	Plaque	tyrA; chorismate mutase / prephenate dehydrogenase [EC:5.4.99.5 1.3.1.12]
Phenylalanine, tyrosine and tryptophan biosynthesis	ko00400	K04092	Plaque	tyrA1; chorismate mutase [EC:5.4.99.5]
Phenylalanine, tyrosine and tryptophan biosynthesis	ko00400	K01626	Plaque	E2.5.1.54, aroF, aroG, aroH; 3-deoxy-7-phosphoheptulonate synthase [EC:2.5.1.54]
Phenylalanine, tyrosine and tryptophan biosynthesis	ko00400	K00813	Plaque	aspC; aspartate aminotransferase [EC:2.6.1.1]
Phenylalanine, tyrosine and tryptophan biosynthesis	ko00400	K14170	Plaque	pheA; chorismate mutase / prephenate dehydratase [EC:5.4.99.5 4.2.1.51]
Phenylalanine, tyrosine and tryptophan biosynthesis	ko00400	K01696	Plaque	trpB; tryptophan synthase beta chain [EC:4.2.1.20]
Mycolic acid biosynthesis	ko00074	K12437	Plaque	pks13; polyketide synthase 13
Mycolic acid biosynthesis	ko00074	K12428	Plaque	fadD32; fatty acyl-AMP ligase FadD32 [EC:6.2.1.-]
Mycolic acid biosynthesis	ko00074	K11263	Plaque	bccA, pccA, accA3; acetyl-CoA/propionyl-CoA/long-chain acyl-CoA carboxylase, biotin carboxylase, biotin carboxyl carrier protein [EC:6.4.1.2 6.4.1.3 6.4.1.- 6.3.4.14]
Mycolic acid biosynthesis	ko00074	K18851	Plaque	fbp; diacylglycerol O-acyltransferase / trehalose O-mycolyltransferase / mycolyltransferase Ag85 [EC:2.3.1.20 2.3.1.122 2.3.1.-]
Mycolic acid biosynthesis	ko00074	K11609	Plaque	kasA; meromycolic acid 3-oxoacyl-[acyl-carrier protein] synthase I [EC:2.3.1.293]
Mycolic acid biosynthesis	ko00074	K11533	Plaque	fas; fatty acid synthase, bacteria type [EC:2.3.1.-]
Glutathione metabolism	ko00480	K01256	Plaque	pepN; aminopeptidase N [EC:3.4.11.2]
Glutathione metabolism	ko00480	K00383	Plaque	GSR, gor; glutathione reductase (NADPH) [EC:1.8.1.7]
Glutathione metabolism	ko00480	K00797	Plaque	speE, SRM, SPE3; spermidine synthase [EC:2.5.1.16]
Glutathione metabolism	ko00480	K01920	Plaque	gshB; glutathione synthase [EC:6.3.2.3]
Glutathione metabolism	ko00480	K01919	Plaque	gshA; glutamate--cysteine ligase [EC:6.3.2.2]
Glutathione metabolism	ko00480	K00681	Plaque	ggt; gamma-glutamyltranspeptidase / glutathione hydrolase [EC:2.3.2.2 3.4.19.13]
Carbapenem biosynthesis	ko00332	K18568	Plaque	thnR; coenzyme A diphosphatase [EC:3.6.1.77]
Carbapenem biosynthesis	ko00332	K18572	Plaque	cmmT, thnT; putative pantetheine hydrolase [EC:3.5.1.-]
Carbapenem biosynthesis	ko00332	K00147	Plaque	proA; glutamate-5-semialdehyde dehydrogenase [EC:1.2.1.41]
Carbapenem biosynthesis	ko00332	K00931	Plaque	proB; glutamate 5-kinase [EC:2.7.2.11]
Pentose and glucuronate interconversions	ko00040	K01730	Abscess	ogl; oligogalacturonide lyase [EC:4.2.2.6]
Pentose and glucuronate interconversions	ko00040	K08322	Abscess	rspB; L-gulonate 5-dehydrogenase [EC:1.1.1.380]
Pentose and glucuronate interconversions	ko00040	K01213	Abscess	E3.2.1.67; galacturan 1,4-alpha-galacturonidase [EC:3.2.1.67]
Pentose and glucuronate interconversions	ko00040	K01815	Abscess	kduI; 4-deoxy-L-threo-5-hexosulose-uronate ketol-isomerase [EC:5.3.1.17]
Pentose and glucuronate interconversions	ko00040	K00040	Abscess	uxuB; fructuronate reductase [EC:1.1.1.57]
Pentose and glucuronate interconversions	ko00040	K01685	Abscess	uxaA; altronate hydrolase [EC:4.2.1.7]
Pentose and glucuronate interconversions	ko00040	K00875	Abscess	rbtK, FGGY; D-ribulokinase [EC:2.7.1.47]
Pentose and glucuronate interconversions	ko00040	K00011	Abscess	AKR1B; aldehyde reductase [EC:1.1.1.21]
Pentose and glucuronate interconversions	ko00040	K01051	Abscess	E3.1.1.11; pectinesterase [EC:3.1.1.11]
Pentose and glucuronate interconversions	ko00040	K09988	Abscess	lyxA; D-lyxose ketol-isomerase [EC:5.3.1.15]
Pentose and glucuronate interconversions	ko00040	K00041	Abscess	uxaB; tagaturonate reductase [EC:1.1.1.58]
Pentose and glucuronate interconversions	ko00040	K00039	Abscess	rbtD; ribitol 2-dehydrogenase [EC:1.1.1.56]
Glyoxylate and dicarboxylate metabolism	ko00630	K01577	Abscess	oxc; oxalyl-CoA decarboxylase [EC:4.1.1.8]
Glyoxylate and dicarboxylate metabolism	ko00630	K04835	Abscess	mal; methylaspartate ammonia-lyase [EC:4.3.1.2]
Glyoxylate and dicarboxylate metabolism	ko00630	K01569	Abscess	oxdD; oxalate decarboxylase [EC:4.1.1.2]
Glyoxylate and dicarboxylate metabolism	ko00630	K01846	Abscess	glmS, mutS, mamA; methylaspartate mutase sigma subunit [EC:5.4.99.1]
Glyoxylate and dicarboxylate metabolism	ko00630	K19268	Abscess	glmE, mutE, mamB; methylaspartate mutase epsilon subunit [EC:5.4.99.1]
Glyoxylate and dicarboxylate metabolism	ko00630	K17865	Abscess	croR; 3-hydroxybutyryl-CoA dehydratase [EC:4.2.1.55]
Glyoxylate and dicarboxylate metabolism	ko00630	K05825	Abscess	LYSN; 2-aminoadipate transaminase [EC:2.6.1.-]
Glyoxylate and dicarboxylate metabolism	ko00630	K08691	Abscess	mcl; malyl-CoA/(S)-citramalyl-CoA lyase [EC:4.1.3.24 4.1.3.25]
Glyoxylate and dicarboxylate metabolism	ko00630	K00090	Abscess	ghrB; glyoxylate/hydroxypyruvate/2-ketogluconate reductase [EC:1.1.1.79 1.1.1.81 1.1.1.215]
Butanoate metabolism	ko00650	K01035	Abscess	atoA; acetate CoA/acetoacetate CoA-transferase beta subunit [EC:2.8.3.8 2.8.3.9]
Butanoate metabolism	ko00650	K01574	Abscess	adc; acetoacetate decarboxylase [EC:4.1.1.4]
Butanoate metabolism	ko00650	K04073	Abscess	mhpF; acetaldehyde dehydrogenase [EC:1.2.1.10]
Butanoate metabolism	ko00650	K00019	Abscess	BDH1, bdhA; 3-hydroxybutyrate dehydrogenase [EC:1.1.1.30]
Butanoate metabolism	ko00650	K17865	Abscess	croR; 3-hydroxybutyryl-CoA dehydratase [EC:4.2.1.55]
Butanoate metabolism	ko00650	K01040	Abscess	gctB; glutaconate CoA-transferase, subunit B [EC:2.8.3.12]
Butanoate metabolism	ko00650	K01039	Abscess	gctA; glutaconate CoA-transferase, subunit A [EC:2.8.3.12]
Butanoate metabolism	ko00650	K00169	Abscess	porA; pyruvate ferredoxin oxidoreductase alpha subunit [EC:1.2.7.1]
Cysteine and methionine metabolism	ko00270	K09758	Abscess	asdA; aspartate 4-decarboxylase [EC:4.1.1.12]
Cysteine and methionine metabolism	ko00270	K16846	Abscess	suyB; (2R)-sulfolactate sulfo-lyase subunit beta [EC:4.4.1.24]
Cysteine and methionine metabolism	ko00270	K17950	Abscess	cuyA; L-cysteate sulfo-lyase [EC:4.4.1.25]
Cysteine and methionine metabolism	ko00270	K09880	Abscess	mtnC, ENOPH1; enolase-phosphatase E1 [EC:3.1.3.77]
Cysteine and methionine metabolism	ko00270	K17462	Abscess	yrrT; putative AdoMet-dependent methyltransferase [EC:2.1.1.-]
Cysteine and methionine metabolism	ko00270	K16843	Abscess	slcC; (S)-sulfolactate dehydrogenase [EC:1.1.1.310]
Cysteine and methionine metabolism	ko00270	K13061	Abscess	rhlI, phzI, solI, cepI, tofI; acyl homoserine lactone synthase [EC:2.3.1.184]
Cysteine and methionine metabolism	ko00270	K11358	Abscess	yhdR; aspartate aminotransferase [EC:2.6.1.1]
Methane metabolism	ko00680	K22081	Abscess	mgsA; methylamine---glutamate N-methyltransferase subunit A [EC:2.1.1.21]
Methane metabolism	ko00680	K00196	Abscess	cooF; anaerobic carbon-monoxide dehydrogenase iron sulfur subunit
Methane metabolism	ko00680	K22082	Abscess	mgsB; methylamine---glutamate N-methyltransferase subunit B [EC:2.1.1.21]
Methane metabolism	ko00680	K11645	Abscess	fbaB; fructose-bisphosphate aldolase, class I [EC:4.1.2.13]
Methane metabolism	ko00680	K08691	Abscess	mcl; malyl-CoA/(S)-citramalyl-CoA lyase [EC:4.1.3.24 4.1.3.25]
Methane metabolism	ko00680	K01499	Abscess	mch; methenyltetrahydromethanopterin cyclohydrolase [EC:3.5.4.27]
Methane metabolism	ko00680	K00317	Abscess	dmd-tmd; dimethylamine/trimethylamine dehydrogenase [EC:1.5.8.1 1.5.8.2]
Methane metabolism	ko00680	K00169	Abscess	porA; pyruvate ferredoxin oxidoreductase alpha subunit [EC:1.2.7.1]
Fructose and mannose metabolism	ko00051	K12661	Abscess	LRA3, rhmD; L-rhamnonate dehydratase [EC:4.2.1.90]
Fructose and mannose metabolism	ko00051	K18337	Abscess	LRA1; L-rhamnose 1-dehydrogenase [EC:1.1.1.378 1.1.1.377 1.1.1.173]
Fructose and mannose metabolism	ko00051	K00011	Abscess	AKR1B; aldehyde reductase [EC:1.1.1.21]
Fructose and mannose metabolism	ko00051	K11645	Abscess	fbaB; fructose-bisphosphate aldolase, class I [EC:4.1.2.13]
Fructose and mannose metabolism	ko00051	K07046	Abscess	E3.1.1.120; L-fucono-1,5-lactonase [EC:3.1.1.120]
Fructose and mannose metabolism	ko00051	K18334	Abscess	fucD; L-fuconate dehydratase [EC:4.2.1.68]
Fructose and mannose metabolism	ko00051	K02377	Abscess	TSTA3, fcl; GDP-L-fucose synthase [EC:1.1.1.271]
Cationic antimicrobial peptide (CAMP) resistance	ko01503	K13014	Abscess	arnD; undecaprenyl phosphate-alpha-L-ara4FN deformylase [EC:3.5.1.-]
Cationic antimicrobial peptide (CAMP) resistance	ko01503	K08477	Abscess	pgtE; outer membrane protease E [EC:3.4.21.-]
Cationic antimicrobial peptide (CAMP) resistance	ko01503	K07264	Abscess	arnT, pmrK; 4-amino-4-deoxy-L-arabinose transferase [EC:2.4.2.43]
Cationic antimicrobial peptide (CAMP) resistance	ko01503	K10012	Abscess	arnC, pmrF; undecaprenyl-phosphate 4-deoxy-4-formamido-L-arabinose transferase [EC:2.4.2.53]
Cationic antimicrobial peptide (CAMP) resistance	ko01503	K03760	Abscess	eptA, pmrC; lipid A ethanolaminephosphotransferase [EC:2.7.8.43]
Cationic antimicrobial peptide (CAMP) resistance	ko01503	K12962	Abscess	arnE; undecaprenyl phosphate-alpha-L-ara4N flippase subunit ArnE
Glycine, serine and threonine metabolism	ko00260	K00060	Abscess	tdh; threonine 3-dehydrogenase [EC:1.1.1.103]
Glycine, serine and threonine metabolism	ko00260	K00315	Abscess	DMGDH; dimethylglycine dehydrogenase [EC:1.5.8.4]
Glycine, serine and threonine metabolism	ko00260	K08688	Abscess	E3.5.3.3; creatinase [EC:3.5.3.3]
Glycine, serine and threonine metabolism	ko00260	K00302	Abscess	soxA; sarcosine oxidase, subunit alpha [EC:1.5.3.24 1.5.3.1]
Glycine, serine and threonine metabolism	ko00260	K21832	Abscess	gbcB, bmoB; glycine betaine monooxygenase B [EC:1.14.13.251]
Glycine, serine and threonine metabolism	ko00260	K00090	Abscess	ghrB; glyoxylate/hydroxypyruvate/2-ketogluconate reductase [EC:1.1.1.79 1.1.1.81 1.1.1.215]
Arginine and proline metabolism	ko00330	K09123	Abscess	lhpI; cis-L-3-hydroxyproline dehydratase [EC:4.2.1.171]
Arginine and proline metabolism	ko00330	K08688	Abscess	E3.5.3.3; creatinase [EC:3.5.3.3]
Arginine and proline metabolism	ko00330	K09251	Abscess	patA; putrescine aminotransferase [EC:2.6.1.82]
Arginine and proline metabolism	ko00330	K10536	Abscess	aguA; agmatine deiminase [EC:3.5.3.12]
Arginine and proline metabolism	ko00330	K12251	Abscess	aguB; N-carbamoylputrescine amidase [EC:3.5.1.53]
Arginine and proline metabolism	ko00330	K11358	Abscess	yhdR; aspartate aminotransferase [EC:2.6.1.1]
Xylene degradation	ko00622	K00141	Abscess	xylC; benzaldehyde dehydrogenase (NAD) [EC:1.2.1.28]
Xylene degradation	ko00622	K04073	Abscess	mhpF; acetaldehyde dehydrogenase [EC:1.2.1.10]
Xylene degradation	ko00622	K16304	Abscess	cmtAd; p-cumate 2,3-dioxygenase ferredoxin component
Xylene degradation	ko00622	K01666	Abscess	mhpE; 4-hydroxy 2-oxovalerate aldolase [EC:4.1.3.39]
Xylene degradation	ko00622	K18364	Abscess	bphH, xylJ, tesE; 2-oxopent-4-enoate/cis-2-oxohex-4-enoate hydratase [EC:4.2.1.80 4.2.1.132]
Bacterial chemotaxis	ko02030	K03408	Abscess	cheW; purine-binding chemotaxis protein CheW
Bacterial chemotaxis	ko02030	K03406	Abscess	mcp; methyl-accepting chemotaxis protein
Bacterial chemotaxis	ko02030	K03415	Abscess	cheV; two-component system, chemotaxis family, chemotaxis protein CheV
Bacterial chemotaxis	ko02030	K03409	Abscess	cheX; chemotaxis protein CheX
C5-Branched dibasic acid metabolism	ko00660	K04835	Abscess	mal; methylaspartate ammonia-lyase [EC:4.3.1.2]
C5-Branched dibasic acid metabolism	ko00660	K01846	Abscess	glmS, mutS, mamA; methylaspartate mutase sigma subunit [EC:5.4.99.1]
C5-Branched dibasic acid metabolism	ko00660	K19268	Abscess	glmE, mutE, mamB; methylaspartate mutase epsilon subunit [EC:5.4.99.1]
C5-Branched dibasic acid metabolism	ko00660	K08691	Abscess	mcl; malyl-CoA/(S)-citramalyl-CoA lyase [EC:4.1.3.24 4.1.3.25]
Sulfoquinovose metabolism	ko00566	K16846	Abscess	suyB; (2R)-sulfolactate sulfo-lyase subunit beta [EC:4.4.1.24]
Sulfoquinovose metabolism	ko00566	K18478	Abscess	yihV; sulfofructose kinase [EC:2.7.1.184]
Sulfoquinovose metabolism	ko00566	K16843	Abscess	slcC; (S)-sulfolactate dehydrogenase [EC:1.1.1.310]
Sulfoquinovose metabolism	ko00566	K15509	Abscess	hpsN; sulfopropanediol 3-dehydrogenase [EC:1.1.1.308]

## Sheet: S08
RefSeq	Taxon	Enrichment
GCF_000008185.1	Treponema denticola	Abscess
GCF_000023905.1	Leptotrichia buccalis	Plaque
GCF_000144405.1	Prevotella melaninogenica	Plaque
GCF_000159995.1	Alloprevotella tannerae	Abscess
GCF_000160055.1	Dialister invisus	Abscess
GCF_000160475.1	Fusobacterium periodonticum	Plaque
GCF_000162475.2	Granulicatella elegans	Plaque
GCF_000164695.2	Rothia dentocariosa	Plaque
GCF_000175375.1	Corynebacterium matruchotii	Plaque
GCF_000208405.1	Selenomonas sputigena	Abscess
GCF_000235445.1	Johnsonella ignava	Abscess
GCF_000269805.1	Actinomyces massiliensis	Plaque
GCF_000318095.2	Alloprevotella sp HMT 473	Plaque
GCF_000413055.1	Treponema maltophilum	Abscess
GCF_000429225.1	Actinomyces dentalis	Plaque
GCF_000466335.1	Aggregatibacter sp HMT 458	Plaque
GCF_000468055.1	Treponema lecithinolyticum	Abscess
GCF_000469505.1	Leptotrichia sp HMT 215	Plaque
GCF_000469565.1	Oribacterium sp HMT 078	Abscess
GCF_000565015.1	Porphyromonas catoniae	Plaque
GCF_000829055.1	Lacticaseibacillus casei	Abscess
GCF_001455085.1	Fusobacterium hwasookii	Plaque
GCF_002240055.1	Leptotrichia sp HMT 498	Plaque
GCF_002302495.1	Capnocytophaga sputigena	Plaque
GCF_002998595.1	Haemophilus sp HMT 036	Plaque
GCF_003019295.1	Fusobacterium nucleatum	Abscess
GCF_003570845.1	Dialister pneumosintes	Abscess
GCF_003589745.1	Lachnoanaerobaculum umeaense	Plaque
GCF_005221305.1	Neisseria subflava	Plaque
GCF_007990525.1	Leptotrichia hofstadii	Plaque
GCF_008327825.1	Leptotrichia shahii	Plaque
GCF_013267415.1	Abiotrophia defectiva	Plaque
GCF_014054985.1	Kingella oralis	Plaque
GCF_014647755.1	Porphyromonas pasteri	Plaque
GCF_016127215.1	Haemophilus parainfluenzae	Plaque
GCF_016127955.1	Actinomyces oris	Plaque
GCF_016726365.1	Rothia aeria	Plaque
GCF_018127725.1	Streptococcus lactarius	Plaque
GCF_018127825.1	Prevotella nigrescens	Abscess
GCF_020097375.1	Porphyromonas endodontalis	Abscess
GCF_024181585.1	Treponema socranskii	Abscess
GCF_030408675.1	Corynebacterium durum	Plaque
GCF_036323475.1	Solobacterium moorei	Abscess
GCF_900446675.1	Capnocytophaga granulosa	Plaque
GCF_900453895.1	Neisseria elongata	Plaque
GCF_900475315.1	Neisseria cinerea	Plaque
GCF_900475505.1	Streptococcus sanguinis	Plaque
GCF_900476045.1	Gemella morbillorum	Plaque
GCF_900637305.1	Cardiobacterium hominis	Plaque
GCF_900637555.1	Lautropia mirabilis	Plaque
GCF_900637725.1	Arachnia propionica	Plaque
GCF_963669195.1	Streptococcus oralis subsp dentisani clade 058	Plaque
GCF_964642095.1	Fretibacterium fastidiosum	Abscess
None	Alloprevotella sp HMT 914	Abscess
None	Bacteroidales G2 bacterium HMT 274	Abscess
None	Peptococcus sp HMT 167	Abscess
None	Peptostreptococcaceae G1 Eubacterium infirmum	Abscess
None	Prevotella oris	Abscess
None	Prevotella sp HMT 292	Abscess
None	Selenomonas sp HMT 134	Abscess
None	Treponema sp HMT 231	Abscess
None	Veillonellaceae G1 bacterium HMT 150	Abscess
None	Alloprevotella sp HMT 912	Plaque
None	Neisseria flava	Plaque
None	Peptidiphaga sp HMT 183	Plaque
None	Porphyromonas sp HMT 930	Plaque
None	Riemerella sp HMT 322	Plaque
None	Saccharibacteria TM7 G6 bacterium HMT 870	Plaque
None	Streptococcus cristatus clade 578	Plaque
None	Weeksellaceae G1 sp HMT 907	Plaque

## Sheet: S09
KO Number	KO Annotation	Enrichment Score	Unadjusted p-value	Adjusted q-value	Associated Groups	Gene Cluster IDs	Proportion Plaque	Proportion Abscess	Number Plaque	Number Abscess
K00297	methylenetetrahydrofolate reductase (NADH) [EC:1.5.1.54]	26.587	2.51928e-07	0.000748698	Plaque	GC_00001902, GC_00003209, GC_00003582, GC_00005397, GC_00009460, GC_00015185, GC_00018799, GC_00019563, GC_00029223, GC_00037745, GC_00040939, GC_00058300	0.8649	0.125	37	16
K13993	HSP20 family protein	24.6307	6.94373e-07	0.00103179	Abscess	GC_00006108, GC_00006688, GC_00021988, GC_00028213, GC_00030997, GC_00031884, GC_00032208, GC_00037872, GC_00038512, GC_00042409, GC_00052166, GC_00056054, GC_00062519	0.0811	0.75	37	16
K00627	pyruvate dehydrogenase E2 component (dihydrolipoyllysine-residue acetyltransferase) [EC:2.3.1.12]	23.6571	1.15119e-06	0.0011404	Plaque	GC_00001049, GC_00001508, GC_00001526, GC_00010611, GC_00014922	0.7838	0.0625	37	16
K23976	L-aspartate semialdehyde sulfurtransferase ferredoxin	21.8374	2.96764e-06	0.00169367	Abscess	GC_00000556, GC_00008784, GC_00020772, GC_00055321, GC_00063234	0.1081	0.75	37	16
K04070	putative pyruvate formate lyase activating enzyme [EC:1.97.1.4]	21.7907	3.04067e-06	0.00169367	Abscess	GC_00004264, GC_00016630, GC_00037308, GC_00044419	0	0.5	37	16
K04564	superoxide dismutase, Fe-Mn family [EC:1.15.1.1]	21.1332	4.28441e-06	0.00169367	Plaque	GC_00000146, GC_00000597, GC_00001356	0.9189	0.3125	37	16
K00560	thymidylate synthase [EC:2.1.1.45]	20.9221	4.78346e-06	0.00169367	Plaque	GC_00000123, GC_00003036, GC_00005515, GC_00006000, GC_00006438, GC_00011535	0.973	0.4375	37	16
K00640	serine O-acetyltransferase [EC:2.3.1.30]	20.7885	5.12909e-06	0.00169367	Plaque	GC_00000285, GC_00000944, GC_00004314, GC_00015037, GC_00015778, GC_00019959, GC_00029537, GC_00029547, GC_00032042, GC_00043096, GC_00043797, GC_00047350, GC_00047852, GC_00055506, GC_00056157, GC_00059217, GC_00059535, GC_00063390	0.9459	0.375	37	16
K05919	superoxide reductase [EC:1.15.1.2]	20.7885	5.12909e-06	0.00169367	Abscess	GC_00001335, GC_00018768, GC_00045523, GC_00062657	0.0541	0.625	37	16
K03118	sec-independent protein translocase protein TatC	19.9549	7.92889e-06	0.00214215	Plaque	GC_00001388, GC_00001710, GC_00005964, GC_00011975, GC_00013953, GC_00019507, GC_00040509, GC_00053175, GC_00060323, GC_00060860	0.7297	0.0625	37	16
K01657	anthranilate synthase component I [EC:4.1.3.27]	19.9549	7.92889e-06	0.00214215	Plaque	GC_00001875, GC_00002505, GC_00008726, GC_00009632, GC_00018476, GC_00018822, GC_00019393, GC_00043181, GC_00045339, GC_00047499	0.7297	0.0625	37	16
K08963	methylthioribose-1-phosphate isomerase [EC:5.3.1.23]	18.6529	1.56807e-05	0.00291257	Abscess	GC_00003974, GC_00016800, GC_00026562, GC_00038852	0	0.4375	37	16
K12506	2-C-methyl-D-erythritol 4-phosphate cytidylyltransferase / 2-C-methyl-D-erythritol 2,4-cyclodiphosphate synthase [EC:2.7.7.60 4.6.1.12]	18.6529	1.56807e-05	0.00291257	Abscess	GC_00004478, GC_00011596, GC_00027827	0	0.4375	37	16
K10206	LL-diaminopimelate aminotransferase [EC:2.6.1.83]	18.6529	1.56807e-05	0.00291257	Abscess	GC_00003438, GC_00017283	0	0.4375	37	16
K00287	dihydrofolate reductase [EC:1.5.1.3]	18.6529	1.56807e-05	0.00291257	Plaque	GC_00002049, GC_00003652, GC_00004141, GC_00007849, GC_00009282, GC_00010649, GC_00010680, GC_00013981, GC_00016786, GC_00017139, GC_00017933, GC_00022701, GC_00023766, GC_00026152, GC_00030041, GC_00030456, GC_00031688, GC_00042515, GC_00042660, GC_00044609, GC_00048559, GC_00061623	1	0.5625	37	16
K04762	ribosome-associated heat shock protein Hsp15	18.6529	1.56807e-05	0.00291257	Plaque	GC_00000506, GC_00001957, GC_00002006, GC_00003150, GC_00003944, GC_00008363, GC_00010022, GC_00011362, GC_00019568, GC_00033856, GC_00040934, GC_00043584	1	0.5625	37	16
K03737	pyruvate-ferredoxin/flavodoxin oxidoreductase [EC:1.2.7.1 1.2.7.-]	18.3187	1.8686e-05	0.00308514	Abscess	GC_00000108, GC_00003011	0.2973	0.9375	37	16
K03116	sec-independent protein translocase protein TatA	18.3187	1.8686e-05	0.00308514	Plaque	GC_00001119, GC_00002614, GC_00010915, GC_00012656, GC_00013895, GC_00018191, GC_00026281, GC_00026856, GC_00027990, GC_00043611, GC_00053996, GC_00055999, GC_00056537, GC_00058134	0.7027	0.0625	37	16
K19267	NAD(P)H dehydrogenase (quinone) [EC:1.6.5.2]	18.1488	2.04296e-05	0.00319549	Plaque	GC_00002911, GC_00003067, GC_00003255, GC_00003324, GC_00003528, GC_00004425, GC_00004984, GC_00006038, GC_00008472, GC_00012029, GC_00012301, GC_00013277, GC_00013579, GC_00018358, GC_00018948, GC_00019124, GC_00023392, GC_00026276, GC_00029816, GC_00031922, GC_00037145, GC_00038701, GC_00040951, GC_00045657, GC_00053081, GC_00054568, GC_00059152	0.7568	0.125	37	16
K06972	presequence protease [EC:3.4.24.-]	17.8519	2.38776e-05	0.00344879	Abscess	GC_00011159, GC_00012517, GC_00018970, GC_00035495, GC_00038108, GC_00046590, GC_00046696, GC_00055776, GC_00056444, GC_00058908	0.0811	0.625	37	16
K06298	germination protein M	17.7246	2.55305e-05	0.00344879	Abscess	GC_00013217, GC_00023157, GC_00025971, GC_00028354, GC_00030983, GC_00035026, GC_00037786, GC_00054515	0.027	0.5	37	16
K19411	protein arginine kinase activator	17.7246	2.55305e-05	0.00344879	Abscess	GC_00017762, GC_00022008, GC_00025543, GC_00026003, GC_00042673, GC_00045697, GC_00047738, GC_00051971	0.027	0.5	37	16
K25307	low molecular weight protein-tyrosine phosphatase [EC:3.1.3.48]	16.1707	5.78832e-05	0.00666743	Plaque	GC_00001464, GC_00002139, GC_00008372, GC_00008824, GC_00013063, GC_00014783, GC_00015590, GC_00016231, GC_00017347, GC_00018251, GC_00024230, GC_00033008, GC_00033981, GC_00035255, GC_00036473, GC_00050003, GC_00054637	0.8649	0.3125	37	16
K03412	two-component system, chemotaxis family, protein-glutamate methylesterase/glutaminase [EC:3.1.1.61 3.5.1.44]	15.6483	7.62795e-05	0.00666743	Abscess	GC_00004318, GC_00047935, GC_00049652	0	0.375	37	16
K03407	two-component system, chemotaxis family, sensor kinase CheA [EC:2.7.13.3]	15.6483	7.62795e-05	0.00666743	Abscess	GC_00005367, GC_00056499, GC_00061301	0	0.375	37	16
K03429	processive 1,2-diacylglycerol beta-glucosyltransferase [EC:2.4.1.315]	15.6483	7.62795e-05	0.00666743	Abscess	GC_00008493, GC_00012908, GC_00043217	0	0.375	37	16
K00575	chemotaxis protein methyltransferase CheR [EC:2.1.1.80]	15.6483	7.62795e-05	0.00666743	Abscess	GC_00005684, GC_00027178, GC_00036636	0	0.375	37	16
K04562	flagellar biosynthesis protein FlhG	15.6483	7.62795e-05	0.00666743	Abscess	GC_00004868, GC_00005329, GC_00045620, GC_00060236	0	0.375	37	16
K07257	spore coat polysaccharide biosynthesis protein SpsF	15.6483	7.62795e-05	0.00666743	Abscess	GC_00014270, GC_00032280, GC_00038121, GC_00043016, GC_00050904	0	0.375	37	16
K06603	flagellar protein FlaG	15.6483	7.62795e-05	0.00666743	Abscess	GC_00017572, GC_00025590, GC_00027909, GC_00037130, GC_00057475	0	0.375	37	16
K02385	flagellar protein FlbD	15.6483	7.62795e-05	0.00666743	Abscess	GC_00004125, GC_00053120, GC_00054574	0	0.375	37	16
K02383	flagellar protein FlbB	15.6483	7.62795e-05	0.00666743	Abscess	GC_00008690, GC_00026252, GC_00030275, GC_00059506	0	0.375	37	16
K13626	flagellar assembly factor FliW	15.6483	7.62795e-05	0.00666743	Abscess	GC_00012144, GC_00012145, GC_00023255, GC_00023497	0	0.375	37	16
K03408	purine-binding chemotaxis protein CheW	15.6483	7.62795e-05	0.00666743	Abscess	GC_00005202, GC_00005529, GC_00036209, GC_00037812	0	0.375	37	16
K01589	5-(carboxyamino)imidazole ribonucleotide synthase [EC:6.3.4.18]	15.3998	8.69975e-05	0.00738701	Plaque	GC_00005823, GC_00006821, GC_00009975, GC_00010563, GC_00012567, GC_00013195, GC_00016397, GC_00018652, GC_00024050, GC_00030278, GC_00031602, GC_00050372, GC_00051628	0.6486	0.0625	37	16
K12264	anaerobic nitric oxide reductase flavorubredoxin	15.2757	9.29049e-05	0.00766948	Abscess	GC_00000763, GC_00002743, GC_00008674, GC_00009506, GC_00015287, GC_00018100, GC_00040587, GC_00046011, GC_00057873	0.1892	0.75	37	16
K07240	chromate transporter	14.9592	0.000109861	0.00882414	Abscess	GC_00001428, GC_00004489, GC_00005231, GC_00005742, GC_00008262, GC_00008990, GC_00009441, GC_00014512, GC_00017227, GC_00018265, GC_00018326, GC_00018671, GC_00021121, GC_00022173, GC_00023891, GC_00025017, GC_00025661, GC_00026231, GC_00032069, GC_00039376, GC_00039399, GC_00040039, GC_00050934, GC_00053599, GC_00053799, GC_00054765, GC_00057509, GC_00060667	0.2973	0.875	37	16
K01845	glutamate-1-semialdehyde 2,1-aminomutase [EC:5.4.3.8]	14.9084	0.000112862	0.00882664	Plaque	GC_00000312, GC_00001163, GC_00001238, GC_00022472, GC_00029870, GC_00035413	0.7568	0.1875	37	16
K19405	protein arginine kinase [EC:2.7.14.1]	14.6847	0.000127073	0.00968321	Abscess	GC_00011811, GC_00014818, GC_00043640, GC_00055915, GC_00056341, GC_00057740	0.027	0.4375	37	16
K00526	ribonucleoside-diphosphate reductase beta chain [EC:1.17.4.1]	14.5109	0.000139353	0.0103535	Plaque	GC_00000330, GC_00001781, GC_00001868, GC_00002756, GC_00003975, GC_00005026, GC_00031999, GC_00063211	0.9459	0.5	37	16
K02823	dihydroorotate dehydrogenase electron transfer subunit	14.093	0.000173993	0.0123115	Abscess	GC_00001142, GC_00003359, GC_00003881, GC_00005831, GC_00007195, GC_00011709, GC_00012184, GC_00016143, GC_00019252, GC_00026096, GC_00046105, GC_00046484, GC_00060406	0.3784	0.9375	37	16
K01507	inorganic pyrophosphatase [EC:3.6.1.1]	14.093	0.000173993	0.0123115	Plaque	GC_00001396, GC_00001798, GC_00002810, GC_00013967, GC_00014051	0.6216	0.0625	37	16
K06193	protein PhnA	13.8903	0.000193797	0.0133939	Plaque	GC_00000229, GC_00015696	0.5405	0	37	16
K03303	lactate permease	13.5535	0.000231856	0.0147257	Plaque	GC_00000932, GC_00002047, GC_00006118, GC_00006214, GC_00006731, GC_00016804, GC_00031595, GC_00032111, GC_00046410, GC_00050744, GC_00052614, GC_00057962, GC_00059549, GC_00061024	0.6757	0.125	37	16
K01772	protoporphyrin/coproporphyrin ferrochelatase [EC:4.98.1.1 4.99.1.9]	13.5535	0.000231856	0.0147257	Plaque	GC_00004033, GC_00005533, GC_00007654, GC_00010637, GC_00013597, GC_00014471, GC_00017998, GC_00019655, GC_00021283, GC_00035866, GC_00042596, GC_00045251, GC_00055645, GC_00060110	0.6757	0.125	37	16
K01754	threonine dehydratase [EC:4.3.1.19]	13.5452	0.000232887	0.0147257	Plaque	GC_00000395, GC_00000472, GC_00009258, GC_00011164, GC_00014906, GC_00018123, GC_00027525, GC_00043248, GC_00045513	0.7838	0.25	37	16
K06199	fluoride exporter	13.5452	0.000232887	0.0147257	Plaque	GC_00010832, GC_00011486, GC_00014272, GC_00015026, GC_00015208, GC_00016798, GC_00019150, GC_00025001, GC_00030512, GC_00033175, GC_00035665, GC_00037511, GC_00038833, GC_00038943, GC_00043974, GC_00045816, GC_00046338, GC_00046392, GC_00046534, GC_00046572, GC_00046579, GC_00047428, GC_00047513, GC_00049057, GC_00050196, GC_00050640, GC_00051416, GC_00051901, GC_00051960, GC_00053088, GC_000550…	0.7838	0.25	37	16
K18707	threonylcarbamoyladenosine tRNA methylthiotransferase MtaB [EC:2.8.4.5]	13.3695	0.00025575	0.0151503	Abscess	GC_00001668, GC_00007278, GC_00012049, GC_00014663, GC_00018010, GC_00026640, GC_00033629, GC_00034823, GC_00043514, GC_00049631, GC_00054135, GC_00058218	0.2703	0.8125	37	16
K02492	glutamyl-tRNA reductase [EC:1.2.1.70]	13.3695	0.00025575	0.0151503	Plaque	GC_00004190, GC_00005401, GC_00006237, GC_00010249, GC_00011844, GC_00014010, GC_00014174, GC_00017928, GC_00032354, GC_00033883, GC_00034502, GC_00047531, GC_00053145, GC_00053698, GC_00056784, GC_00063283	0.7297	0.1875	37	16
K01695	tryptophan synthase alpha chain [EC:4.2.1.20]	13.3695	0.00025575	0.0151503	Plaque	GC_00001824, GC_00002932, GC_00003729, GC_00010211, GC_00013852, GC_00015626, GC_00023562, GC_00025776, GC_00029330, GC_00032480, GC_00033663, GC_00040659	0.7297	0.1875	37	16
K01673	carbonic anhydrase [EC:4.2.1.1]	12.8744	0.000333112	0.0151503	Plaque	GC_00002362, GC_00003334, GC_00008203, GC_00008925, GC_00012183, GC_00012525, GC_00014189, GC_00014190, GC_00025337, GC_00032112, GC_00032258, GC_00039980, GC_00045651, GC_00045904, GC_00053183, GC_00058133	0.5946	0.0625	37	16
K01256	aminopeptidase N [EC:3.4.11.2]	12.8744	0.000333112	0.0151503	Plaque	GC_00004473, GC_00004788, GC_00007041, GC_00010741, GC_00012367, GC_00012765, GC_00013161, GC_00019797, GC_00029482, GC_00035940, GC_00037169, GC_00053643, GC_00055300, GC_00057026	0.5946	0.0625	37	16
K00674	2,3,4,5-tetrahydropyridine-2,6-dicarboxylate N-succinyltransferase [EC:2.3.1.117]	12.8077	0.000345193	0.0151503	Plaque	GC_00000828, GC_00001298, GC_00017073, GC_00017144	0.5135	0	37	16
K00254	dihydroorotate dehydrogenase [EC:1.3.5.2]	12.8077	0.000345193	0.0151503	Plaque	GC_00000892, GC_00008911, GC_00013245, GC_00015214, GC_00019749, GC_00058926	0.5135	0	37	16
K00641	homoserine O-acetyltransferase/O-succinyltransferase [EC:2.3.1.31 2.3.1.46]	12.8077	0.000345193	0.0151503	Plaque	GC_00003127, GC_00006709, GC_00009704, GC_00015471, GC_00017418, GC_00017767, GC_00042911, GC_00048952	0.5135	0	37	16
K01139	GTP diphosphokinase / guanosine-3',5'-bis(diphosphate) 3'-diphosphatase [EC:2.7.6.5 3.1.7.2]	12.7687	0.000352476	0.0151503	Plaque	GC_00001656, GC_00002159, GC_00002772, GC_00004149, GC_00004170, GC_00004895, GC_00006877, GC_00007181, GC_00008820, GC_00009881, GC_00013860, GC_00015811, GC_00025541, GC_00032373, GC_00038214	1	0.6875	37	16
K03574	8-oxo-dGTP diphosphatase [EC:3.6.1.55]	12.7687	0.000352476	0.0151503	Plaque	GC_00000533, GC_00002269, GC_00002970, GC_00003426, GC_00004576, GC_00005096, GC_00005749, GC_00006528, GC_00006944, GC_00006999, GC_00007617, GC_00007997, GC_00008076, GC_00008915, GC_00009760, GC_00010046, GC_00012127, GC_00012513, GC_00012677, GC_00013712, GC_00014152, GC_00014456, GC_00014589, GC_00015155, GC_00015236, GC_00015692, GC_00017506, GC_00018655, GC_00019045, GC_00019123, GC_000191…	1	0.6875	37	16
K00899	5-methylthioribose kinase [EC:2.7.1.100]	12.7687	0.000352476	0.0151503	Abscess	GC_00004638, GC_00037707, GC_00044141	0	0.3125	37	16
K00844	hexokinase [EC:2.7.1.1]	12.7687	0.000352476	0.0151503	Abscess	GC_00016396, GC_00022367, GC_00033295, GC_00047253	0	0.3125	37	16
K09459	phosphonopyruvate decarboxylase [EC:4.1.1.82]	12.7687	0.000352476	0.0151503	Abscess	GC_00007754, GC_00020305, GC_00023887	0	0.3125	37	16
K23999	phosphoenolpyruvate phosphomutase / 2-hydroxyethylphosphonate cytidylyltransferase [EC:5.4.2.9 2.7.7.104]	12.7687	0.000352476	0.0151503	Abscess	GC_00004437, GC_00043801	0	0.3125	37	16
K02399	flagellar biosynthesis protein FlgN	12.7687	0.000352476	0.0151503	Abscess	GC_00013706, GC_00027480, GC_00034152, GC_00043513, GC_00052580, GC_00053926	0	0.3125	37	16
K18581	unsaturated chondroitin disaccharide hydrolase [EC:3.2.1.180]	12.7687	0.000352476	0.0151503	Abscess	GC_00016354, GC_00026101, GC_00047357, GC_00050068	0	0.3125	37	16
K02241	competence protein ComFB	12.7687	0.000352476	0.0151503	Abscess	GC_00017245, GC_00034394, GC_00040773, GC_00059267	0	0.3125	37	16
K01696	tryptophan synthase beta chain [EC:4.2.1.20]	12.4584	0.000416127	0.0151503	Plaque	GC_00000047, GC_00013722, GC_00046847	0.8919	0.4375	37	16
K00266	glutamate synthase (NADPH) small chain [EC:1.4.1.13]	12.3668	0.000437034	0.0151503	Abscess	GC_00000747, GC_00002019, GC_00014590, GC_00019692, GC_00041114	0.1892	0.6875	37	16
K17828	dihydroorotate dehydrogenase (NAD+) catalytic subunit [EC:1.3.1.14]	12.2558	0.000463823	0.0151503	Abscess	GC_00000457, GC_00000471, GC_00022614, GC_00035149, GC_00047610	0.3514	0.875	37	16
K00564	16S rRNA (guanine1207-N2)-methyltransferase [EC:2.1.1.172]	12.2558	0.000463823	0.0151503	Plaque	GC_00003551, GC_00005787, GC_00007506, GC_00007875, GC_00008833, GC_00018104, GC_00021336, GC_00022936, GC_00024134, GC_00031295, GC_00038174, GC_00044334, GC_00061421	0.6486	0.125	37	16
K00036	glucose-6-phosphate 1-dehydrogenase [EC:1.1.1.49 1.1.1.363]	12.2558	0.000463823	0.0151503	Plaque	GC_00001205, GC_00002864, GC_00005194, GC_00005826, GC_00014733, GC_00040489, GC_00056482, GC_00056487	0.6486	0.125	37	16
K00989	ribonuclease PH [EC:2.7.7.56]	12.2558	0.000463823	0.0151503	Plaque	GC_00000140	0.6486	0.125	37	16
K01653	acetolactate synthase I/III small subunit [EC:2.2.1.6]	11.9904	0.000534766	0.0151503	Plaque	GC_00000779, GC_00001426, GC_00001560, GC_00007560, GC_00016506, GC_00027515, GC_00032976, GC_00034073, GC_00051108, GC_00063121	0.7568	0.25	37	16
K15738	ABC transport system ATP-binding/permease protein	11.9904	0.000534766	0.0151503	Plaque	GC_00002112, GC_00004933, GC_00005453, GC_00006266, GC_00006491, GC_00009203, GC_00009697, GC_00014689, GC_00016410, GC_00016852, GC_00027578, GC_00041048, GC_00041062, GC_00060141	0.7568	0.25	37	16
K00052	3-isopropylmalate dehydrogenase [EC:1.1.1.85]	11.9904	0.000534766	0.0151503	Plaque	GC_00000151, GC_00001545	0.7568	0.25	37	16
K01704	3-isopropylmalate/(R)-2-methylmalate dehydratase small subunit [EC:4.2.1.33 4.2.1.35]	11.9904	0.000534766	0.0151503	Plaque	GC_00000603, GC_00001060, GC_00001310, GC_00007443, GC_00019278	0.7568	0.25	37	16
K00549	5-methyltetrahydropteroyltriglutamate--homocysteine methyltransferase [EC:2.1.1.14]	11.9904	0.000534766	0.0151503	Plaque	GC_00000514, GC_00000568, GC_00000919, GC_00003124, GC_00003590, GC_00009087, GC_00010120, GC_00010499, GC_00017900, GC_00030497, GC_00037983, GC_00045171, GC_00052366	0.7568	0.25	37	16
K11065	thioredoxin-dependent peroxiredoxin [EC:1.11.1.24]	11.9183	0.000555842	0.0151503	Plaque	GC_00000212, GC_00001627, GC_00001780, GC_00001885, GC_00002985, GC_00003137, GC_00004339, GC_00006401, GC_00006968, GC_00027050, GC_00036274, GC_00058211	0.9189	0.5	37	16
K00874	2-dehydro-3-deoxygluconokinase [EC:2.7.1.45]	11.9183	0.000555842	0.0151503	Abscess	GC_00001320, GC_00012663, GC_00024614, GC_00024890, GC_00026199, GC_00033520, GC_00038781	0.0811	0.5	37	16
K02407	flagellar hook-associated protein 2	11.7987	0.000592726	0.0151503	Abscess	GC_00014145, GC_00044221, GC_00051117, GC_00053151, GC_00054953, GC_00059842	0.027	0.375	37	16
K02410	flagellar motor switch protein FliG	11.7987	0.000592726	0.0151503	Abscess	GC_00001990, GC_00011799, GC_00032463, GC_00059476, GC_00062945	0.027	0.375	37	16
K02396	flagellar hook-associated protein 1	11.7987	0.000592726	0.0151503	Abscess	GC_00003945, GC_00023186, GC_00026338, GC_00052551	0.027	0.375	37	16
K02411	flagellar assembly protein FliH	11.7987	0.000592726	0.0151503	Abscess	GC_00003873, GC_00041835, GC_00045577, GC_00062552	0.027	0.375	37	16
K00282	glycine cleavage system P protein (glycine dehydrogenase) subunit 1 [EC:1.4.4.2]	11.7987	0.000592726	0.0151503	Abscess	GC_00010510, GC_00019811, GC_00025193, GC_00030293, GC_00039487, GC_00061200	0.027	0.375	37	16
K02400	flagellar biosynthesis protein FlhA	11.7987	0.000592726	0.0151503	Abscess	GC_00008228, GC_00035956, GC_00039600, GC_00055268, GC_00059791	0.027	0.375	37	16
K02387	flagellar basal-body rod protein FlgB	11.7987	0.000592726	0.0151503	Abscess	GC_00005063, GC_00028974, GC_00041994, GC_00049036	0.027	0.375	37	16
K02389	flagellar basal-body rod modification protein FlgD	11.7987	0.000592726	0.0151503	Abscess	GC_00004155, GC_00018412, GC_00022007, GC_00029420, GC_00036470, GC_00040361, GC_00045080, GC_00052950	0.027	0.375	37	16
K02392	flagellar basal-body rod protein FlgG	11.7987	0.000592726	0.0151503	Abscess	GC_00002448, GC_00043970	0.027	0.375	37	16
K02556	chemotaxis protein MotA	11.7987	0.000592726	0.0151503	Abscess	GC_00004183, GC_00030076, GC_00057446, GC_00060477	0.027	0.375	37	16
K02422	flagellar secretion chaperone FliS	11.7987	0.000592726	0.0151503	Abscess	GC_00007611, GC_00021472, GC_00041508, GC_00058713, GC_00061121	0.027	0.375	37	16
K02404	flagellar biosynthesis protein FlhF	11.7987	0.000592726	0.0151503	Abscess	GC_00015681, GC_00041740, GC_00049262, GC_00051184, GC_00058855, GC_00060509	0.027	0.375	37	16
K03409	chemotaxis protein CheX	11.7987	0.000592726	0.0151503	Abscess	GC_00004962, GC_00031439, GC_00033926, GC_00036775, GC_00055482, GC_00062417	0.027	0.375	37	16
K02412	flagellum-specific ATP synthase [EC:7.4.2.8]	11.7987	0.000592726	0.0151503	Abscess	GC_00002298, GC_00051805	0.027	0.375	37	16
K02419	flagellar biosynthesis protein FliP	11.7987	0.000592726	0.0151503	Abscess	GC_00003922, GC_00014232, GC_00047744	0.027	0.375	37	16
K02413	flagellar protein FliJ	11.7987	0.000592726	0.0151503	Abscess	GC_00014434, GC_00020338, GC_00032038, GC_00033791, GC_00052623, GC_00056513	0.027	0.375	37	16
K02397	flagellar hook-associated protein 3 FlgL	11.7987	0.000592726	0.0151503	Abscess	GC_00003826, GC_00028463, GC_00033434, GC_00062892	0.027	0.375	37	16
K22024	4-phospho-D-threonate 3-dehydrogenase / 4-phospho-D-erythronate 3-dehydrogenase [EC:1.1.1.408 1.1.1.409]	11.7987	0.000592726	0.0151503	Abscess	GC_00002330, GC_00012163	0.027	0.375	37	16
K02416	flagellar motor switch protein FliM	11.7987	0.000592726	0.0151503	Abscess	GC_00004580, GC_00044709, GC_00045139, GC_00051099	0.027	0.375	37	16
K02421	flagellar biosynthesis protein FliR	11.7987	0.000592726	0.0151503	Abscess	GC_00005087, GC_00034605, GC_00049512, GC_00050437	0.027	0.375	37	16
K02391	flagellar basal-body rod protein FlgF	11.7987	0.000592726	0.0151503	Abscess	GC_00005675, GC_00020424, GC_00041493, GC_00059222	0.027	0.375	37	16
K02420	flagellar biosynthesis protein FliQ	11.7987	0.000592726	0.0151503	Abscess	GC_00004513, GC_00048389, GC_00055402, GC_00056187	0.027	0.375	37	16
K03406	methyl-accepting chemotaxis protein	11.7987	0.000592726	0.0151503	Abscess	GC_00000119, GC_00001247, GC_00010554, GC_00011413, GC_00012413, GC_00015410, GC_00016523, GC_00021898, GC_00023978, GC_00025896, GC_00026090, GC_00026429, GC_00027392, GC_00028195, GC_00029218, GC_00032520, GC_00035473, GC_00035894, GC_00038829, GC_00039006, GC_00039928, GC_00040250, GC_00040772, GC_00044029, GC_00046265, GC_00047068, GC_00047161, GC_00050825, GC_00051094, GC_00051199, GC_000519…	0.027	0.375	37	16
K02417	flagellar motor switch protein FliN	11.7987	0.000592726	0.0151503	Abscess	GC_00008008, GC_00031707, GC_00055170, GC_00059578, GC_00062962	0.027	0.375	37	16
K02408	flagellar hook-basal body complex protein FliE	11.7987	0.000592726	0.0151503	Abscess	GC_00012394, GC_00026523, GC_00026756, GC_00031560, GC_00061877, GC_00062450	0.027	0.375	37	16
K00283	glycine cleavage system P protein (glycine dehydrogenase) subunit 2 [EC:1.4.4.2]	11.7987	0.000592726	0.0151503	Abscess	GC_00002408, GC_00024242, GC_00034045, GC_00045662	0.027	0.375	37	16
K02414	flagellar hook-length control protein FliK	11.7987	0.000592726	0.0151503	Abscess	GC_00020028, GC_00020780, GC_00033774, GC_00036442, GC_00044893, GC_00046038, GC_00049983	0.027	0.375	37	16
K02409	flagellar M-ring protein FliF	11.7987	0.000592726	0.0151503	Abscess	GC_00004399, GC_00025439, GC_00037549, GC_00047197	0.027	0.375	37	16
K02406	flagellin	11.7987	0.000592726	0.0151503	Abscess	GC_00000697, GC_00006865, GC_00018814, GC_00028358, GC_00030282, GC_00058963	0.027	0.375	37	16
K02390	flagellar hook protein FlgE	11.7987	0.000592726	0.0151503	Abscess	GC_00004332, GC_00038684, GC_00046839, GC_00052619	0.027	0.375	37	16
K02388	flagellar basal-body rod protein FlgC	11.7987	0.000592726	0.0151503	Abscess	GC_00002803, GC_00024488, GC_00060505	0.027	0.375	37	16
K02398	negative regulator of flagellin synthesis FlgM	11.7987	0.000592726	0.0151503	Abscess	GC_00007235, GC_00028741, GC_00038752, GC_00042181, GC_00049618	0.027	0.375	37	16
K02588	nitrogenase iron protein NifH	11.7987	0.000592726	0.0151503	Abscess	GC_00001567	0.027	0.375	37	16
K02405	RNA polymerase sigma factor FliA	11.7987	0.000592726	0.0151503	Abscess	GC_00005657, GC_00036532, GC_00037682, GC_00059683	0.027	0.375	37	16
K02401	flagellar biosynthesis protein FlhB	11.7987	0.000592726	0.0151503	Abscess	GC_00005542, GC_00020227, GC_00033269, GC_00050316	0.027	0.375	37	16
K00826	branched-chain amino acid aminotransferase [EC:2.6.1.42]	11.7987	0.000592726	0.0151503	Plaque	GC_00000406, GC_00001888, GC_00003078, GC_00003567, GC_00005065, GC_00008491, GC_00013625, GC_00018197, GC_00020511, GC_00024941, GC_00028702, GC_00047894, GC_00055761, GC_00058352	0.973	0.625	37	16
K08987	putative membrane protein	11.7987	0.000592726	0.0151503	Plaque	GC_00002426, GC_00002521, GC_00004595, GC_00004843, GC_00005935, GC_00007878, GC_00009406, GC_00009654, GC_00009908, GC_00010015, GC_00010559, GC_00010598, GC_00011866, GC_00012404, GC_00012906, GC_00013272, GC_00014260, GC_00014341, GC_00014607, GC_00015086, GC_00015505, GC_00015690, GC_00016080, GC_00018348, GC_00019464, GC_00020712, GC_00023552, GC_00027338, GC_00027562, GC_00027815, GC_000285…	0.973	0.625	37	16
K15977	putative oxidoreductase	11.787	0.000596454	0.0151503	Plaque	GC_00001130, GC_00002073, GC_00012370, GC_00012472, GC_00016007, GC_00021940, GC_00030050, GC_00032910, GC_00035216, GC_00036882, GC_00038581, GC_00043788, GC_00045887, GC_00049913, GC_00050291, GC_00057843	0.4865	0	37	16
K03446	MFS transporter, DHA2 family, multidrug resistance protein	11.787	0.000596454	0.0151503	Plaque	GC_00003491, GC_00005558, GC_00006314, GC_00009168, GC_00012061, GC_00013813, GC_00014601, GC_00014946, GC_00016882, GC_00019226, GC_00019490, GC_00022930, GC_00025858, GC_00026431, GC_00028967, GC_00033521, GC_00035820, GC_00042689, GC_00056884, GC_00061786	0.4865	0	37	16
K06211	HTH-type transcriptional regulator, transcriptional repressor of NAD biosynthesis genes [EC:2.7.7.1 2.7.1.22]	11.787	0.000596454	0.0151503	Plaque	GC_00003017, GC_00003584, GC_00006187, GC_00010830, GC_00013571, GC_00019282, GC_00028061, GC_00036670, GC_00059208, GC_00061396	0.4865	0	37	16
K03801	lipoyl(octanoyl) transferase [EC:2.3.1.181]	11.7358	0.000613097	0.015441	Plaque	GC_00001449, GC_00006929, GC_00013797, GC_00016729, GC_00016818, GC_00017520, GC_00020015, GC_00049776, GC_00050854	0.5676	0.0625	37	16
K04763	integrase/recombinase XerD	11.3536	0.000753018	0.0188056	Plaque	GC_00001639, GC_00002237, GC_00004649, GC_00005587, GC_00006394, GC_00008648, GC_00012013, GC_00014380, GC_00015751, GC_00019102, GC_00023836, GC_00028052, GC_00028339, GC_00035069	0.8378	0.375	37	16
K16264	cobalt-zinc-cadmium efflux system protein	11.0548	0.000884563	0.0217257	Plaque	GC_00003512, GC_00004778, GC_00006468, GC_00007444, GC_00009402, GC_00015104, GC_00016918, GC_00017156, GC_00024250	0.6216	0.125	37	16
K01534	Zn2+/Cd2+-exporting ATPase [EC:7.2.2.12 7.2.2.21]	11.0548	0.000884563	0.0217257	Abscess	GC_00000183, GC_00010878, GC_00028196, GC_00030116, GC_00048051, GC_00058905, GC_00059385, GC_00062913, GC_00063260	0.3784	0.875	37	16
K00982	[glutamine synthetase] adenylyltransferase / [glutamine synthetase]-adenylyl-L-tyrosine phosphorylase [EC:2.7.7.42 2.7.7.89]	10.823	0.00100246	0.0224927	Plaque	GC_00005800, GC_00009064, GC_00010351, GC_00015720, GC_00017293, GC_00024208, GC_00024487, GC_00043654	0.4595	0	37	16
K13288	oligoribonuclease [EC:3.1.-.-]	10.823	0.00100246	0.0224927	Plaque	GC_00000999, GC_00002273, GC_00019624	0.4595	0	37	16
K04561	nitric oxide reductase subunit B [EC:1.7.2.5]	10.823	0.00100246	0.0224927	Plaque	GC_00000953, GC_00004662, GC_00004821	0.4595	0	37	16
K07456	DNA mismatch repair protein MutS2	10.823	0.00100246	0.0224927	Abscess	GC_00000833, GC_00008966, GC_00013802, GC_00013851, GC_00014048, GC_00014304, GC_00014769, GC_00015003, GC_00016451, GC_00019861, GC_00020270, GC_00026846, GC_00031369, GC_00036497, GC_00047618, GC_00050323, GC_00050629, GC_00054255, GC_00056342, GC_00056869	0.5405	1	37	16
K22479	N-acetyltransferase	10.823	0.00100246	0.0224927	Plaque	GC_00000993, GC_00006040, GC_00012194, GC_00016669, GC_00028500	0.4595	0	37	16
K08300	ribonuclease E [EC:3.1.26.12]	10.823	0.00100246	0.0224927	Plaque	GC_00005030, GC_00008230, GC_00009330, GC_00014165, GC_00018174, GC_00023324, GC_00026799, GC_00056623	0.4595	0	37	16
K16301	deferrochelatase/peroxidase EfeB [EC:1.11.1.-]	10.823	0.00100246	0.0224927	Plaque	GC_00000626, GC_00005138, GC_00015643, GC_00039962, GC_00056468	0.4595	0	37	16
K07224	iron uptake system component EfeO	10.823	0.00100246	0.0224927	Plaque	GC_00000981, GC_00003723, GC_00011339, GC_00026250, GC_00027512	0.4595	0	37	16
K03117	sec-independent protein translocase protein TatB	10.823	0.00100246	0.0224927	Plaque	GC_00006354, GC_00017328, GC_00017743, GC_00022139, GC_00035035, GC_00037863, GC_00043915, GC_00044222, GC_00046780, GC_00050526, GC_00056350, GC_00056721, GC_00057905	0.4595	0	37	16
K00163	pyruvate dehydrogenase E1 component [EC:1.2.4.1]	10.823	0.00100246	0.0224927	Plaque	GC_00000859, GC_00001513	0.4595	0	37	16
K05601	hydroxylamine reductase [EC:1.7.99.1]	10.7877	0.00102175	0.0224927	Abscess	GC_00000240, GC_00040328	0.2162	0.6875	37	16
K00963	UTP--glucose-1-phosphate uridylyltransferase [EC:2.7.7.9]	10.7877	0.00102175	0.0224927	Plaque	GC_00000208, GC_00002054, GC_00005381, GC_00007657, GC_00011144, GC_00016209, GC_00048640	0.7838	0.3125	37	16
K01749	hydroxymethylbilane synthase [EC:2.5.1.61]	10.7877	0.00102175	0.0224927	Plaque	GC_00000637, GC_00003232, GC_00009668, GC_00012969, GC_00015188, GC_00019612, GC_00023009, GC_00028002, GC_00028829, GC_00030308, GC_00034251, GC_00035570, GC_00047491, GC_00048217, GC_00055905, GC_00060144, GC_00063103	0.7838	0.3125	37	16
K01698	porphobilinogen synthase [EC:4.2.1.24]	10.7877	0.00102175	0.0224927	Plaque	GC_00000303, GC_00000878, GC_00001206, GC_00012698	0.7838	0.3125	37	16
K02770	fructose PTS system EIIBC or EIIC component [EC:2.7.1.202]	10.682	0.00108184	0.0231162	Plaque	GC_00002677, GC_00003358, GC_00004689, GC_00008028, GC_00008295, GC_00009607, GC_00015121, GC_00022166, GC_00033430, GC_00037393, GC_00043395	0.6757	0.1875	37	16
K16898	ATP-dependent helicase/nuclease subunit A [EC:5.6.2.4 3.1.-.-]	10.6698	0.00108897	0.0231162	Abscess	GC_00002719, GC_00009136, GC_00017538, GC_00020999, GC_00022610, GC_00027536, GC_00029511, GC_00029941, GC_00031416, GC_00031418, GC_00031662, GC_00034092, GC_00034846, GC_00036555, GC_00038911, GC_00039274, GC_00047438, GC_00047975, GC_00051053, GC_00051385, GC_00054470, GC_00056778, GC_00056889, GC_00061488, GC_00062275	0.4595	0.9375	37	16
K01823	isopentenyl-diphosphate Delta-isomerase [EC:5.3.3.2]	10.6698	0.00108897	0.0231162	Plaque	GC_00001161, GC_00005616, GC_00012721, GC_00014202, GC_00020786, GC_00020933, GC_00026516, GC_00041010, GC_00052150, GC_00054316	0.5405	0.0625	37	16
K00766	anthranilate phosphoribosyltransferase [EC:2.4.2.18]	10.6698	0.00108897	0.0231162	Plaque	GC_00002941, GC_00006299, GC_00006775, GC_00014248, GC_00014679, GC_00015292, GC_00017726, GC_00032794, GC_00037930	0.5405	0.0625	37	16
K01802	peptidylprolyl isomerase [EC:5.2.1.8]	10.6698	0.00108897	0.0231162	Plaque	GC_00001864, GC_00004641, GC_00009375, GC_00011930, GC_00014977, GC_00015203, GC_00019755, GC_00031469, GC_00032412, GC_00043359, GC_00050155	0.5405	0.0625	37	16
K00804	geranylgeranyl diphosphate synthase, type III [EC:2.5.1.1 2.5.1.10 2.5.1.29]	10.0063	0.00156006	0.0301058	Abscess	GC_00017613, GC_00037231, GC_00052240	0	0.25	37	16
K01815	4-deoxy-L-threo-5-hexosulose-uronate ketol-isomerase [EC:5.3.1.17]	10.0063	0.00156006	0.0301058	Abscess	GC_00009816, GC_00038010	0	0.25	37	16
K01779	aspartate racemase [EC:5.1.1.13]	10.0063	0.00156006	0.0301058	Abscess	GC_00039430, GC_00042174, GC_00045579, GC_00061320	0	0.25	37	16
K23511	riboflavin transport system permease protein	10.0063	0.00156006	0.0301058	Abscess	GC_00015480, GC_00019652, GC_00030719, GC_00045325, GC_00046853, GC_00049854	0	0.25	37	16
K16210	oligogalacturonide transporter	10.0063	0.00156006	0.0301058	Abscess	GC_00010896, GC_00028436	0	0.25	37	16
K13832	3-dehydroquinate dehydratase / shikimate dehydrogenase [EC:4.2.1.10 1.1.1.25]	10.0063	0.00156006	0.0301058	Abscess	GC_00008394, GC_00054811	0	0.25	37	16
K04566	lysyl-tRNA synthetase, class I [EC:6.1.1.6]	10.0063	0.00156006	0.0301058	Abscess	GC_00005534	0	0.25	37	16
K23510	riboflavin transport system substrate-binding protein	10.0063	0.00156006	0.0301058	Abscess	GC_00005158	0	0.25	37	16
K00942	guanylate kinase [EC:2.7.4.8]	10.0063	0.00156006	0.0301058	Plaque	GC_00000839, GC_00001316, GC_00001353, GC_00001461, GC_00004738, GC_00007282, GC_00007521, GC_00007894, GC_00032269, GC_00053819, GC_00062415	1	0.75	37	16
K09761	16S rRNA (uracil1498-N3)-methyltransferase [EC:2.1.1.193]	10.0063	0.00156006	0.0301058	Plaque	GC_00002565, GC_00003933, GC_00005954, GC_00008235, GC_00009520, GC_00009638, GC_00011562, GC_00012312, GC_00012799, GC_00014376, GC_00015441, GC_00017129, GC_00018110, GC_00018540, GC_00020001, GC_00020857, GC_00023675, GC_00025964, GC_00029937, GC_00034260, GC_00035028, GC_00036089, GC_00037960, GC_00038090, GC_00040344, GC_00044012, GC_00044364, GC_00045912, GC_00060523, GC_00060771	1	0.75	37	16
K04567	lysyl-tRNA synthetase, class II [EC:6.1.1.6]	10.0063	0.00156006	0.0301058	Plaque	GC_00000164, GC_00000728, GC_00000783, GC_00002637, GC_00007912, GC_00018319, GC_00059404	1	0.75	37	16
K03282	large conductance mechanosensitive channel	10.0063	0.00156006	0.0301058	Plaque	GC_00000179, GC_00003640, GC_00004262, GC_00010209, GC_00012371, GC_00013384, GC_00018959, GC_00019364, GC_00026484, GC_00031235, GC_00033461, GC_00033761, GC_00039135, GC_00048220, GC_00052273, GC_00058135	1	0.75	37	16
K02503	histidine triad (HIT) family protein	10.0063	0.00156006	0.0301058	Plaque	GC_00000513, GC_00000823, GC_00002111, GC_00003681, GC_00005714, GC_00008794, GC_00010064, GC_00012136, GC_00012137, GC_00024256, GC_00024878, GC_00030182, GC_00056201, GC_00060858	1	0.75	37	16
K13788	phosphate acetyltransferase [EC:2.3.1.8]	10.0063	0.00156006	0.0301058	Plaque	GC_00000041	1	0.75	37	16
K00344	NADPH:quinone reductase [EC:1.6.5.5]	9.9411	0.00161629	0.0307058	Plaque	GC_00000821, GC_00001893, GC_00004254, GC_00005028, GC_00007102, GC_00008850, GC_00011553, GC_00013806, GC_00014490, GC_00017157, GC_00017419, GC_00017846, GC_00019387, GC_00021850, GC_00023876, GC_00029793, GC_00031895, GC_00036657, GC_00037255, GC_00046234, GC_00051675, GC_00053361, GC_00059634	0.5946	0.125	37	16
K00368	nitrite reductase (NO-forming) [EC:1.7.2.1]	9.91114	0.00164281	0.0307058	Plaque	GC_00001916, GC_00006700, GC_00013660, GC_00016623, GC_00034129, GC_00062806	0.4324	0	37	16
K06980	tRNA-modifying protein YgfZ	9.91114	0.00164281	0.0307058	Plaque	GC_00004824, GC_00008333, GC_00009899, GC_00013134, GC_00024668, GC_00031543, GC_00032310, GC_00048405	0.4324	0	37	16
K14260	alanine-synthesizing transaminase [EC:2.6.1.66 2.6.1.2]	9.91114	0.00164281	0.0307058	Plaque	GC_00000281	0.4324	0	37	16
K18682	ribonucrease Y [EC:3.1.-.-]	9.91114	0.00164281	0.0307058	Abscess	GC_00000344, GC_00000848, GC_00001399, GC_00005673, GC_00030091, GC_00059625	0.5676	1	37	16
K01910	[citrate (pro-3S)-lyase] ligase [EC:6.2.1.22]	9.79423	0.0017506	0.0321146	Abscess	GC_00004942, GC_00016179, GC_00020022, GC_00024992, GC_00033935, GC_00037138, GC_00041450, GC_00054402	0.1081	0.5	37	16
K02010	iron(III) transport system ATP-binding protein [EC:7.2.2.7]	9.79423	0.0017506	0.0321146	Abscess	GC_00001827, GC_00005322, GC_00009432, GC_00039737, GC_00041454, GC_00054449, GC_00062600	0.1081	0.5	37	16
K06381	stage II sporulation protein D	9.79423	0.0017506	0.0321146	Abscess	GC_00002462, GC_00010446, GC_00021583, GC_00029595, GC_00031578, GC_00037052, GC_00050607	0.1081	0.5	37	16
K03216	tRNA (cytidine/uridine-2'-O-)-methyltransferase [EC:2.1.1.207]	9.73738	0.00180558	0.0329199	Plaque	GC_00000467, GC_00000636, GC_00001837, GC_00002190, GC_00049808	0.8108	0.375	37	16
K25286	iron-siderophore transport system substrate-binding protein	9.67015	0.00187287	0.0335296	Plaque	GC_00004720, GC_00005358, GC_00015931, GC_00016257, GC_00016638, GC_00026636, GC_00027489, GC_00028842, GC_00036730, GC_00044938, GC_00053163, GC_00053716, GC_00054072, GC_00056629, GC_00061485, GC_00063061	0.5135	0.0625	37	16
K25284	iron-siderophore transport system permease protein	9.67015	0.00187287	0.0335296	Plaque	GC_00002203, GC_00002729, GC_00006590, GC_00011165, GC_00011375, GC_00011865, GC_00012917, GC_00015128, GC_00016654, GC_00018417, GC_00018818, GC_00019093, GC_00022140, GC_00025058, GC_00026440, GC_00027736, GC_00027956, GC_00028471, GC_00031486, GC_00031611, GC_00034769, GC_00036126, GC_00039344, GC_00040582, GC_00044178, GC_00044628, GC_00045871, GC_00048564, GC_00052491, GC_00057565, GC_000582…	0.5135	0.0625	37	16
K01092	myo-inositol-1(or 4)-monophosphatase [EC:3.1.3.25]	9.67015	0.00187287	0.0335296	Plaque	GC_00003139, GC_00003869, GC_00004743, GC_00008576, GC_00009986, GC_00014886, GC_00029780, GC_00031472, GC_00037747, GC_00039569, GC_00047639, GC_00051294, GC_00052985, GC_00057402	0.5135	0.0625	37	16
K14441	ribosomal protein S12 methylthiotransferase [EC:2.8.4.4]	9.50479	0.00204937	0.0362527	Abscess	GC_00001010, GC_00002755, GC_00009952, GC_00015189, GC_00015749, GC_00029224, GC_00033150, GC_00039170, GC_00049625, GC_00055803	0.3514	0.8125	37	16
K01006	pyruvate, orthophosphate dikinase [EC:2.7.9.1]	9.50479	0.00204937	0.0362527	Abscess	GC_00000220, GC_00004188, GC_00007291, GC_00055910	0.3514	0.8125	37	16
K01649	2-isopropylmalate synthase [EC:2.3.3.13]	9.3826	0.00219054	0.0378489	Plaque	GC_00000528, GC_00000638, GC_00006754, GC_00008644, GC_00009925, GC_00015552, GC_00018643, GC_00024532, GC_00041141	0.7568	0.3125	37	16
K01687	dihydroxy-acid dehydratase [EC:4.2.1.9]	9.3826	0.00219054	0.0378489	Plaque	GC_00000259, GC_00000352, GC_00007491	0.7568	0.3125	37	16
K00053	ketol-acid reductoisomerase [EC:1.1.1.86]	9.3826	0.00219054	0.0378489	Plaque	GC_00000117, GC_00003673	0.7568	0.3125	37	16
K01703	3-isopropylmalate/(R)-2-methylmalate dehydratase large subunit [EC:4.2.1.33 4.2.1.35]	9.3826	0.00219054	0.0378489	Plaque	GC_00000116, GC_00008540, GC_00008590, GC_00019264	0.7568	0.3125	37	16
K09015	Fe-S cluster assembly protein SufD	9.31911	0.00226776	0.0389565	Plaque	GC_00002948, GC_00004255, GC_00009702, GC_00010953, GC_00011795, GC_00012596, GC_00015294, GC_00018137, GC_00026112, GC_00033130, GC_00035880, GC_00037209, GC_00038390, GC_00049069, GC_00053279	0.7027	0.25	37	16
K02913	large subunit ribosomal protein L33	9.06732	0.00260218	0.0415888	Plaque	GC_00000143, GC_00000270, GC_00001786, GC_00008221	0.973	0.6875	37	16
K02418	flagellar protein FliO/FliZ	9.06732	0.00260218	0.0415888	Abscess	GC_00023794, GC_00026308, GC_00027687, GC_00044452, GC_00061181, GC_00061997	0.027	0.3125	37	16
K07576	metallo-beta-lactamase family protein	9.06732	0.00260218	0.0415888	Abscess	GC_00010758, GC_00037589, GC_00058452, GC_00060249	0.027	0.3125	37	16
K25135	cyclic di-GMP phosphodiesterase [EC:3.1.4.-]	9.06732	0.00260218	0.0415888	Abscess	GC_00017317, GC_00018463, GC_00021386, GC_00021787, GC_00032570, GC_00037017, GC_00037783, GC_00039184, GC_00056302, GC_00056343	0.027	0.3125	37	16
K00919	4-diphosphocytidyl-2-C-methyl-D-erythritol kinase [EC:2.7.1.148]	9.04725	0.0026309	0.0415888	Abscess	GC_00004216, GC_00008526, GC_00008657, GC_00008875, GC_00009505, GC_00012661, GC_00016384, GC_00018045, GC_00018982, GC_00021001, GC_00024677, GC_00028415, GC_00029709, GC_00030395, GC_00032781, GC_00036069, GC_00039495, GC_00041574, GC_00044795, GC_00045597, GC_00051976, GC_00054911, GC_00055791, GC_00056315, GC_00061057	0.5946	1	37	16
K03839	flavodoxin I	9.04725	0.0026309	0.0415888	Abscess	GC_00000416, GC_00000438, GC_00002218, GC_00002968, GC_00006516, GC_00006606, GC_00009534, GC_00015043, GC_00025298, GC_00027376, GC_00031829, GC_00059927	0.5946	1	37	16
K06881	bifunctional oligoribonuclease and PAP phosphatase NrnA [EC:3.1.3.7 3.1.13.3]	9.04725	0.0026309	0.0415888	Abscess	GC_00003100, GC_00005520, GC_00007349, GC_00011540, GC_00012490, GC_00015559, GC_00016810, GC_00017751, GC_00018601, GC_00019968, GC_00022862, GC_00024225, GC_00024348, GC_00025593, GC_00031853, GC_00035209, GC_00035500, GC_00041262, GC_00048997, GC_00053567, GC_00054683, GC_00057311, GC_00060183, GC_00060265	0.5946	1	37	16
K03635	molybdopterin synthase catalytic subunit [EC:2.8.1.12]	9.04725	0.0026309	0.0415888	Plaque	GC_00003969, GC_00005695, GC_00009570, GC_00026665, GC_00031155, GC_00045916, GC_00062727	0.4054	0	37	16
K06896	maltose 6'-phosphate phosphatase [EC:3.1.3.90]	9.04725	0.0026309	0.0415888	Plaque	GC_00000668, GC_00001149, GC_00004688, GC_00013855, GC_00044133	0.4054	0	37	16
K13821	RHH-type transcriptional regulator, proline utilization regulon repressor / proline dehydrogenase / delta 1-pyrroline-5-carboxylate dehydrogenase [EC:1.5.5.2 1.2.1.88]	9.04725	0.0026309	0.0415888	Plaque	GC_00002215, GC_00010657, GC_00014716, GC_00016456, GC_00057658, GC_00059716	0.4054	0	37	16
K03673	protein dithiol oxidoreductase (disulfide-forming) [EC:1.8.4.15]	9.04725	0.0026309	0.0415888	Plaque	GC_00002663, GC_00007174, GC_00009456, GC_00010007, GC_00017823, GC_00028469, GC_00035995, GC_00051874, GC_00063204	0.4054	0	37	16
K15461	tRNA 5-methylaminomethyl-2-thiouridine biosynthesis bifunctional protein [EC:2.1.1.61 1.5.-.-]	9.04725	0.0026309	0.0415888	Plaque	GC_00004818, GC_00006648, GC_00018403, GC_00028385, GC_00029540, GC_00043469, GC_00048976, GC_00049770, GC_00056433, GC_00058604	0.4054	0	37	16
K03752	molybdenum cofactor guanylyltransferase [EC:2.7.7.77]	9.04725	0.0026309	0.0415888	Plaque	GC_00008093, GC_00015562, GC_00018120, GC_00023849, GC_00026159, GC_00026748, GC_00028182, GC_00033921, GC_00036519, GC_00053468, GC_00062618	0.4054	0	37	16
K03636	sulfur-carrier protein	9.04725	0.0026309	0.0415888	Plaque	GC_00004487, GC_00006195, GC_00010226, GC_00026189, GC_00048900, GC_00051414, GC_00054672, GC_00063052	0.4054	0	37	16
K00101	L-lactate dehydrogenase (cytochrome) [EC:1.1.2.3]	9.04725	0.0026309	0.0415888	Plaque	GC_00001025, GC_00001768	0.4054	0	37	16
K02415	flagellar protein FliL	8.97757	0.00273314	0.0423048	Abscess	GC_00006659, GC_00017272, GC_00025309, GC_00032106, GC_00033368, GC_00036406, GC_00038663, GC_00050882, GC_00058070	0.0541	0.375	37	16
K11924	DtxR family transcriptional regulator, manganese transport regulator	8.97757	0.00273314	0.0423048	Abscess	GC_00013694, GC_00017096, GC_00017378, GC_00020651, GC_00040838, GC_00042888	0.0541	0.375	37	16
K07755	arsenite methyltransferase [EC:2.1.1.137]	8.97757	0.00273314	0.0423048	Abscess	GC_00002507, GC_00012790, GC_00024698	0.0541	0.375	37	16
K03465	thymidylate synthase (FAD) [EC:2.1.1.148]	8.97757	0.00273314	0.0423048	Abscess	GC_00004870, GC_00011273, GC_00041897, GC_00061185	0.0541	0.375	37	16
K01609	indole-3-glycerol phosphate synthase [EC:4.1.1.48]	8.90651	0.00284155	0.0430854	Plaque	GC_00001825, GC_00004671, GC_00007068, GC_00011436, GC_00012456, GC_00016823, GC_00025348, GC_00035658, GC_00051897	0.5676	0.125	37	16
K03885	NADH:quinone reductase (non-electrogenic) [EC:1.6.5.9]	8.90651	0.00284155	0.0430854	Plaque	GC_00005427, GC_00008936, GC_00009114, GC_00009926, GC_00010158, GC_00011691, GC_00027280, GC_00027855, GC_00035263, GC_00037651, GC_00056686, GC_00057622	0.5676	0.125	37	16
K01607	4-carboxymuconolactone decarboxylase [EC:4.1.1.44]	8.90651	0.00284155	0.0430854	Plaque	GC_00001775, GC_00001793, GC_00002984, GC_00004569, GC_00008764, GC_00009074, GC_00012523, GC_00012929, GC_00017551, GC_00019303, GC_00053494, GC_00060338, GC_00060751	0.5676	0.125	37	16
K16568	exopolysaccharide production protein ExoZ	8.90651	0.00284155	0.0430854	Plaque	GC_00003223, GC_00007104, GC_00007112, GC_00009003, GC_00009821, GC_00014792, GC_00015565, GC_00017268, GC_00018490, GC_00029289, GC_00029369, GC_00030705, GC_00035781, GC_00037454, GC_00042094, GC_00042199, GC_00043745, GC_00045049, GC_00051670, GC_00055223, GC_00056240	0.5676	0.125	37	16
K01738	cysteine synthase [EC:2.5.1.47]	8.82219	0.0029759	0.0448934	Plaque	GC_00000074, GC_00010381	0.8378	0.4375	37	16
K01595	phosphoenolpyruvate carboxylase [EC:4.1.1.31]	8.73111	0.00312826	0.0462526	Plaque	GC_00002875, GC_00003235, GC_00010618, GC_00011978, GC_00014714, GC_00038356, GC_00046624	0.4865	0.0625	37	16
K02796	mannose PTS system EIID component	8.73111	0.00312826	0.0462526	Plaque	GC_00000162, GC_00005312	0.4865	0.0625	37	16
K19784	chromate reductase, NAD(P)H dehydrogenase (quinone)	8.73111	0.00312826	0.0462526	Plaque	GC_00002827, GC_00003436, GC_00010354, GC_00010508, GC_00010515, GC_00011839, GC_00018704, GC_00030874, GC_00032903, GC_00033846, GC_00038323	0.4865	0.0625	37	16
K01597	diphosphomevalonate decarboxylase [EC:4.1.1.33]	8.73111	0.00312826	0.0462526	Plaque	GC_00001473, GC_00003958, GC_00012361, GC_00024034, GC_00030528, GC_00043350, GC_00049202, GC_00059621	0.4865	0.0625	37	16
K01599	uroporphyrinogen decarboxylase [EC:4.1.1.37]	8.42332	0.0037044	0.0542315	Plaque	GC_00000972, GC_00002258, GC_00002503, GC_00015948, GC_00017951, GC_00020141, GC_00020949, GC_00021903, GC_00056852, GC_00057424, GC_00057454, GC_00060435, GC_00063334	0.6216	0.1875	37	16
K04079	molecular chaperone HtpG	8.42332	0.0037044	0.0542315	Abscess	GC_00001043, GC_00005688, GC_00006009, GC_00010345, GC_00010490, GC_00027146, GC_00032856, GC_00036762, GC_00048368, GC_00054360, GC_00057539	0.3784	0.8125	37	16
K05539	tRNA-dihydrouridine synthase A [EC:1.-.-.-]	8.22765	0.00412568	0.0595194	Plaque	GC_00003484, GC_00003845, GC_00008871, GC_00025377, GC_00041570	0.3784	0	37	16
K22468	polyphosphate kinase [EC:2.7.4.34]	8.22765	0.00412568	0.0595194	Plaque	GC_00000484, GC_00002301	0.3784	0	37	16
K25285	iron-siderophore transport system ATP-binding protein [EC:7.2.2.-]	8.22765	0.00412568	0.0595194	Plaque	GC_00001145, GC_00002594, GC_00045576	0.3784	0	37	16
K18843	antitoxin HicB	8.16857	0.00426225	0.0611926	Abscess	GC_00003102, GC_00004795, GC_00005507, GC_00006092, GC_00010968, GC_00011807, GC_00013584, GC_00015310, GC_00018314, GC_00020878, GC_00021957, GC_00022208, GC_00023699, GC_00024908, GC_00026402, GC_00027953, GC_00029032, GC_00033598, GC_00034422, GC_00036027, GC_00036128, GC_00037489, GC_00037986, GC_00039251, GC_00040697, GC_00041191, GC_00047537, GC_00051403, GC_00053339, GC_00056886, GC_000581…	0.3243	0.75	37	16
K01057	6-phosphogluconolactonase [EC:3.1.1.31]	8.12791	0.0043589	0.0622793	Plaque	GC_00004644, GC_00005512, GC_00005939, GC_00008467, GC_00013102, GC_00016256, GC_00017912, GC_00018212, GC_00019203, GC_00021064, GC_00037903, GC_00042587, GC_00050083, GC_00052075, GC_00055722, GC_00056667, GC_00062610	0.7297	0.3125	37	16
K02557	chemotaxis protein MotB	8.03266	0.00459414	0.0653262	Abscess	GC_00003855, GC_00005305, GC_00016227, GC_00023312, GC_00032225, GC_00041024	0.1351	0.5	37	16
K11530	(4S)-4-hydroxy-5-phosphonooxypentane-2,3-dione isomerase [EC:5.3.1.32]	7.94401	0.00482467	0.0682776	Plaque	GC_00004028, GC_00005378, GC_00006192, GC_00010644, GC_00011452, GC_00011787, GC_00014562, GC_00015487, GC_00015596, GC_00020280, GC_00026574, GC_00047718, GC_00060107	0.5405	0.125	37	16
K02795	mannose PTS system EIIC component	7.84784	0.00508816	0.0709923	Plaque	GC_00000527, GC_00000530, GC_00005150, GC_00022726, GC_00039586	0.4595	0.0625	37	16
K00867	type I pantothenate kinase [EC:2.7.1.33]	7.84784	0.00508816	0.0709923	Plaque	GC_00001040, GC_00007668, GC_00009752, GC_00015805, GC_00026928	0.4595	0.0625	37	16
K02794	mannose PTS system EIIAB component [EC:2.7.1.191]	7.84784	0.00508816	0.0709923	Plaque	GC_00000449, GC_00002104, GC_00003486	0.4595	0.0625	37	16
K00231	protoporphyrinogen/coproporphyrinogen III oxidase [EC:1.3.3.4 1.3.3.15]	7.44902	0.00634709	0.0804926	Plaque	GC_00007674, GC_00012949, GC_00014835, GC_00017464, GC_00024295, GC_00035812, GC_00040201, GC_00040614, GC_00054633	0.3514	0	37	16
K13953	alcohol dehydrogenase, propanol-preferring [EC:1.1.1.1]	7.44902	0.00634709	0.0804926	Plaque	GC_00000448, GC_00037254	0.3514	0	37	16
K02303	uroporphyrin-III C-methyltransferase [EC:2.1.1.107]	7.44902	0.00634709	0.0804926	Plaque	GC_00006919, GC_00007214, GC_00015045, GC_00016542, GC_00025430, GC_00034634, GC_00037545, GC_00041714, GC_00058104	0.3514	0	37	16
K03525	type III pantothenate kinase [EC:2.7.1.33]	7.42831	0.00642055	0.0804926	Abscess	GC_00002573, GC_00006762, GC_00007576, GC_00009082, GC_00016758, GC_00017153, GC_00024103, GC_00029115, GC_00031795, GC_00031959, GC_00036608, GC_00036865, GC_00038272, GC_00041555, GC_00046921, GC_00048200	0.4054	0.8125	37	16
K10563	formamidopyrimidine-DNA glycosylase [EC:3.2.2.23 4.2.99.18]	7.42831	0.00642055	0.0804926	Plaque	GC_00000861, GC_00005718, GC_00009879, GC_00012660, GC_00013800, GC_00023316, GC_00023751, GC_00039048, GC_00048929, GC_00057580, GC_00060024	0.5946	0.1875	37	16
K26606	branched chain amino acid efflux pump	7.38613	0.00657287	0.0804926	Plaque	GC_00001812, GC_00002697, GC_00002913, GC_00004285, GC_00004947, GC_00005135, GC_00006470, GC_00007194, GC_00007452, GC_00008072, GC_00008231, GC_00009443, GC_00009476, GC_00011009, GC_00013477, GC_00016865, GC_00019279, GC_00019432, GC_00020009, GC_00020993, GC_00023177, GC_00025935, GC_00029231, GC_00030785, GC_00034106, GC_00034240, GC_00037475, GC_00043832, GC_00046892, GC_00053124, GC_000536…	0.8108	0.4375	37	16
K04042	bifunctional UDP-N-acetylglucosamine pyrophosphorylase / glucosamine-1-phosphate N-acetyltransferase [EC:2.7.7.23 2.3.1.157]	7.38613	0.00657287	0.0804926	Plaque	GC_00000914, GC_00001403, GC_00001728, GC_00003043, GC_00005961, GC_00007433, GC_00042838, GC_00060128	0.8108	0.4375	37	16
K01419	ATP-dependent HslUV protease, peptidase subunit HslV [EC:3.4.25.2]	7.38613	0.00657287	0.0804926	Abscess	GC_00000282	0.1892	0.5625	37	16
K03667	ATP-dependent HslUV protease ATP-binding subunit HslU	7.38613	0.00657287	0.0804926	Abscess	GC_00000387, GC_00008058	0.1892	0.5625	37	16
K01500	methenyltetrahydrofolate cyclohydrolase [EC:3.5.4.9]	7.36861	0.00663721	0.0804926	Abscess	GC_00005901, GC_00023079, GC_00023187, GC_00030015, GC_00038675, GC_00051288, GC_00059557, GC_00059587, GC_00062315	0.1081	0.4375	37	16
K03500	16S rRNA (cytosine967-C5)-methyltransferase [EC:2.1.1.176]	7.36861	0.00663721	0.0804926	Plaque	GC_00003575, GC_00004371, GC_00005040, GC_00006246, GC_00006973, GC_00010035, GC_00010555, GC_00011773, GC_00013587, GC_00013826, GC_00022046, GC_00022459, GC_00022811, GC_00023171, GC_00024204, GC_00030350, GC_00030988, GC_00036396, GC_00038380, GC_00042907, GC_00044051, GC_00048410, GC_00048702, GC_00049641, GC_00054461, GC_00058418	0.8919	0.5625	37	16
K00879	L-fuculokinase [EC:2.7.1.51]	7.35438	0.00668995	0.0804926	Abscess	GC_00003451	0	0.1875	37	16
K01678	fumarate hydratase subunit beta [EC:4.2.1.2]	7.35438	0.00668995	0.0804926	Abscess	GC_00008107	0	0.1875	37	16
K11527	two-component system, sensor histidine kinase and response regulator [EC:2.7.13.3]	7.35438	0.00668995	0.0804926	Abscess	GC_00014530, GC_00034275	0	0.1875	37	16
K02203	phosphoserine / homoserine phosphotransferase [EC:3.1.3.3 2.7.1.39]	7.35438	0.00668995	0.0804926	Abscess	GC_00006946	0	0.1875	37	16
K23121	trans-4-hydroxy-L-proline dehydratase [EC:4.2.1.172]	7.35438	0.00668995	0.0804926	Abscess	GC_00006173	0	0.1875	37	16
K06608	DeoR family transcriptional regulator, myo-inositol catabolism operon repressor	7.35438	0.00668995	0.0804926	Abscess	GC_00036081, GC_00045954, GC_00062023	0	0.1875	37	16
K25574	(2-aminoethyl)phosphonate cytidylyltransferase [EC:2.7.7.107]	7.35438	0.00668995	0.0804926	Abscess	GC_00007569	0	0.1875	37	16
K18475	lysine-N-methylase [EC:2.1.1.-]	7.35438	0.00668995	0.0804926	Abscess	GC_00027513, GC_00028583, GC_00031511	0	0.1875	37	16
K07590	large subunit ribosomal protein L7A	7.35438	0.00668995	0.0804926	Abscess	GC_00027813, GC_00048895, GC_00050272	0	0.1875	37	16
K01677	fumarate hydratase subunit alpha [EC:4.2.1.2]	7.35438	0.00668995	0.0804926	Abscess	GC_00008638	0	0.1875	37	16
K18234	virginiamycin A acetyltransferase [EC:2.3.1.-]	7.35438	0.00668995	0.0804926	Abscess	GC_00009511	0	0.1875	37	16
K01813	L-rhamnose isomerase [EC:5.3.1.14]	7.35438	0.00668995	0.0804926	Abscess	GC_00013411, GC_00022561	0	0.1875	37	16
K09777	extracellular matrix regulatory protein A	7.35438	0.00668995	0.0804926	Abscess	GC_00006683	0	0.1875	37	16
K06897	7,8-dihydropterin-6-yl-methyl-4-(beta-D-ribofuranosyl)aminobenzene 5'-phosphate synthase [EC:2.5.1.105]	7.35438	0.00668995	0.0804926	Abscess	GC_00034966, GC_00045240, GC_00045316	0	0.1875	37	16
K04061	flagellar biosynthesis protein	7.35438	0.00668995	0.0804926	Abscess	GC_00022468, GC_00030710, GC_00041743	0	0.1875	37	16
K19506	fructoselysine/glucoselysine PTS system EIIA component [EC:2.7.1.-]	7.35438	0.00668995	0.0804926	Abscess	GC_00024680, GC_00047427, GC_00057547	0	0.1875	37	16
K13770	TetR/AcrR family transcriptional regulator, fatty acid metabolism regulator protein	7.35438	0.00668995	0.0804926	Abscess	GC_00010631	0	0.1875	37	16
K00046	gluconate 5-dehydrogenase [EC:1.1.1.69]	7.35438	0.00668995	0.0804926	Abscess	GC_00010576	0	0.1875	37	16
K01002	phosphoglycerol transferase [EC:2.7.8.20]	7.35438	0.00668995	0.0804926	Abscess	GC_00029036, GC_00046040, GC_00046180	0	0.1875	37	16
K06207	GTP-binding protein	7.35438	0.00668995	0.0804926	Plaque	GC_00000067, GC_00001058, GC_00001092, GC_00001287, GC_00001937, GC_00003964, GC_00004704, GC_00005937, GC_00018958, GC_00029747, GC_00038125, GC_00043716, GC_00044113, GC_00044436, GC_00060007	1	0.8125	37	16
K00655	1-acyl-sn-glycerol-3-phosphate acyltransferase [EC:2.3.1.51]	7.35438	0.00668995	0.0804926	Plaque	GC_00002951, GC_00003316, GC_00004328, GC_00005514, GC_00006591, GC_00008813, GC_00009573, GC_00009817, GC_00010287, GC_00011827, GC_00012235, GC_00012588, GC_00013068, GC_00013948, GC_00014106, GC_00015507, GC_00015797, GC_00016547, GC_00017167, GC_00018594, GC_00019277, GC_00025872, GC_00026403, GC_00030882, GC_00032068, GC_00034185, GC_00035122, GC_00036842, GC_00036950, GC_00047032, GC_000478…	1	0.8125	37	16
K00925	acetate kinase [EC:2.7.2.1]	7.35438	0.00668995	0.0804926	Plaque	GC_00000204, GC_00000822, GC_00001459, GC_00002484, GC_00010041, GC_00013202, GC_00015883, GC_00037615, GC_00040896	1	0.8125	37	16
K00928	aspartate kinase [EC:2.7.2.4]	7.35438	0.00668995	0.0804926	Plaque	GC_00001203, GC_00002494, GC_00002518, GC_00003262, GC_00004058, GC_00005314, GC_00005388, GC_00005918, GC_00009472, GC_00009574, GC_00014319, GC_00016469, GC_00025981, GC_00031122, GC_00035173, GC_00044726	1	0.8125	37	16
K00033	6-phosphogluconate dehydrogenase [EC:1.1.1.44 1.1.1.343]	7.1233	0.00760883	0.0911793	Plaque	GC_00000214, GC_00001246, GC_00038301, GC_00063063	0.6486	0.25	37	16
K01652	acetolactate synthase I/II/III large subunit [EC:2.2.1.6]	7.07846	0.00780162	0.0923721	Plaque	GC_00000935, GC_00001210, GC_00001599, GC_00007169, GC_00008312, GC_00008738, GC_00008749, GC_00020891, GC_00026157, GC_00032872, GC_00033525, GC_00040543, GC_00042238, GC_00048085, GC_00051130, GC_00051756, GC_00062130	0.7568	0.375	37	16
K07213	copper chaperone	7.07846	0.00780162	0.0923721	Plaque	GC_00000504, GC_00002987, GC_00009430, GC_00009860, GC_00014762, GC_00018324, GC_00021767, GC_00024253, GC_00026524, GC_00038952, GC_00041399, GC_00049389, GC_00053127, GC_00054376, GC_00055697, GC_00058801, GC_00061210	0.7568	0.375	37	16
K02477	two-component system, LytTR family, response regulator	7.07846	0.00780162	0.0923721	Abscess	GC_00007625, GC_00014881, GC_00015403, GC_00017189, GC_00017200, GC_00031104, GC_00033280, GC_00034743, GC_00036568, GC_00036841, GC_00040086, GC_00043027, GC_00044942, GC_00045093, GC_00050379, GC_00051672, GC_00051969, GC_00060753, GC_00061049, GC_00061795	0.2432	0.625	37	16
K03647	protein involved in ribonucleotide reduction	7.04759	0.0079372	0.0936045	Plaque	GC_00000742, GC_00003111, GC_00004698, GC_00018090, GC_00018882, GC_00034699, GC_00047914, GC_00055708	0.5135	0.125	37	16
K00869	mevalonate kinase [EC:2.7.1.36]	7.01603	0.0080783	0.0936401	Plaque	GC_00001525, GC_00004825, GC_00024760, GC_00027026, GC_00031129, GC_00037897, GC_00044207, GC_00051757	0.4324	0.0625	37	16
K10009	L-cystine transport system permease protein	7.01603	0.0080783	0.0936401	Plaque	GC_00001799, GC_00003783, GC_00009223, GC_00009822, GC_00034137, GC_00042343, GC_00062338	0.4324	0.0625	37	16
K04754	phospholipid-binding lipoprotein MlaA	7.01603	0.0080783	0.0936401	Plaque	GC_00002777, GC_00005061, GC_00008348, GC_00009265, GC_00024515, GC_00053292	0.4324	0.0625	37	16
K01174	micrococcal nuclease [EC:3.1.31.1]	7.01603	0.0080783	0.0936401	Plaque	GC_00002615, GC_00007988, GC_00018313, GC_00020453, GC_00024576, GC_00025657, GC_00032187, GC_00033450, GC_00034720, GC_00040528, GC_00044142, GC_00045625, GC_00048781, GC_00052962	0.4324	0.0625	37	16
K00077	2-dehydropantoate 2-reductase [EC:1.1.1.169]	7.00477	0.00812927	0.0936401	Abscess	GC_00001309, GC_00015146, GC_00016874, GC_00016875, GC_00017310, GC_00017454, GC_00029521, GC_00030112, GC_00036938, GC_00036997, GC_00037772, GC_00038664, GC_00040601, GC_00042339, GC_00053797, GC_00060213	0.2973	0.6875	37	16
K02395	peptidoglycan hydrolase FlgJ	7.00477	0.00812927	0.0936401	Abscess	GC_00007544, GC_00014096, GC_00014778, GC_00016355, GC_00016530, GC_00017042, GC_00021251, GC_00021390, GC_00024674, GC_00038161, GC_00042735, GC_00045262, GC_00046343, GC_00053605, GC_00053974, GC_00055613, GC_00061120, GC_00063088	0.2973	0.6875	37	16
K02108	F-type H+-transporting ATPase subunit a	6.84503	0.00888881	0.0989378	Plaque	GC_00003602, GC_00005776, GC_00006162, GC_00007207, GC_00009329, GC_00012439, GC_00012589, GC_00012729, GC_00012730, GC_00017219, GC_00018696, GC_00019360, GC_00019591, GC_00026546, GC_00037875, GC_00044056, GC_00044259, GC_00050089, GC_00054583, GC_00056102, GC_00056584, GC_00057002, GC_00059532, GC_00063251	0.9189	0.625	37	16
K02113	F-type H+-transporting ATPase subunit delta	6.84503	0.00888881	0.0989378	Plaque	GC_00003578, GC_00004411, GC_00006209, GC_00007906, GC_00008310, GC_00010034, GC_00013149, GC_00014820, GC_00015636, GC_00016644, GC_00022436, GC_00026807, GC_00029199, GC_00034530, GC_00036708, GC_00038903, GC_00040229, GC_00040534, GC_00043908, GC_00044342, GC_00046218, GC_00048015, GC_00049835, GC_00049962, GC_00062113	0.9189	0.625	37	16
K02112	F-type H+/Na+-transporting ATPase subunit beta [EC:7.1.2.2 7.2.2.1]	6.84503	0.00888881	0.0989378	Plaque	GC_00000050	0.9189	0.625	37	16
K02109	F-type H+-transporting ATPase subunit b	6.84503	0.00888881	0.0989378	Plaque	GC_00002726, GC_00003987, GC_00005508, GC_00007775, GC_00009547, GC_00010477, GC_00010542, GC_00015723, GC_00016968, GC_00017183, GC_00018083, GC_00018380, GC_00022782, GC_00023823, GC_00033779, GC_00036450, GC_00047230, GC_00049115, GC_00050879, GC_00051386, GC_00054198, GC_00054436, GC_00057552	0.9189	0.625	37	16
K02110	F-type H+-transporting ATPase subunit c	6.84503	0.00888881	0.0989378	Plaque	GC_00000705, GC_00001336, GC_00001987, GC_00001988, GC_00002118, GC_00010118, GC_00011713, GC_00013224, GC_00017470, GC_00049083	0.9189	0.625	37	16
K02115	F-type H+-transporting ATPase subunit gamma	6.84503	0.00888881	0.0989378	Plaque	GC_00000807, GC_00001261, GC_00004059, GC_00005060, GC_00009450, GC_00013256, GC_00014605, GC_00015354, GC_00015539, GC_00017062, GC_00030031, GC_00033042, GC_00042495, GC_00045138, GC_00046765, GC_00056799, GC_00061009	0.9189	0.625	37	16
K02111	F-type H+/Na+-transporting ATPase subunit alpha [EC:7.1.2.2 7.2.2.1]	6.84503	0.00888881	0.0989378	Plaque	GC_00000052	0.9189	0.625	37	16
K06409	stage V sporulation protein B	6.84503	0.00888881	0.0989378	Abscess	GC_00011849, GC_00017135, GC_00021397, GC_00022924, GC_00038503, GC_00044760, GC_00053154	0.0811	0.375	37	16
K12942	aminobenzoyl-glutamate transport protein	6.84503	0.00888881	0.0989378	Abscess	GC_00003374, GC_00011398, GC_00014924, GC_00024577, GC_00037284, GC_00037564	0.0811	0.375	37	16
K03580	ATP-dependent helicase HepA [EC:5.6.2.-]	6.70836	0.00959622	0.0998907	Plaque	GC_00010421, GC_00010591, GC_00010956, GC_00015667, GC_00038295, GC_00043092, GC_00043250	0.3243	0	37	16
K04751	nitrogen regulatory protein P-II 1	6.70836	0.00959622	0.0998907	Plaque	GC_00000481	0.3243	0	37	16
K05794	tellurite resistance protein TerC	6.70836	0.00959622	0.0998907	Plaque	GC_00001913, GC_00008613, GC_00018199, GC_00046764, GC_00061569	0.3243	0	37	16
K03684	ribonuclease D [EC:3.1.13.5]	6.70836	0.00959622	0.0998907	Plaque	GC_00006385, GC_00009646, GC_00017775, GC_00021818, GC_00023026, GC_00028381, GC_00062213	0.3243	0	37	16
K04755	ferredoxin, 2Fe-2S	6.70836	0.00959622	0.0998907	Plaque	GC_00001164, GC_00019394, GC_00019460	0.3243	0	37	16
K03969	phage shock protein A	6.70836	0.00959622	0.0998907	Plaque	GC_00002780, GC_00005324, GC_00016219, GC_00061327	0.3243	0	37	16
K00004	(R,R)-butanediol dehydrogenase / meso-butanediol dehydrogenase / diacetyl reductase [EC:1.1.1.4 1.1.1.- 1.1.1.303]	6.70836	0.00959622	0.0998907	Plaque	GC_00001622, GC_00002163	0.3243	0	37	16
K03733	integrase/recombinase XerC	6.70836	0.00959622	0.0998907	Plaque	GC_00006540, GC_00009090, GC_00013299, GC_00016419, GC_00022804, GC_00057122	0.3243	0	37	16
K03797	carboxyl-terminal processing protease [EC:3.4.21.102]	6.70836	0.00959622	0.0998907	Abscess	GC_00002741, GC_00003851, GC_00004996, GC_00005543, GC_00005704, GC_00006358, GC_00010033, GC_00010476, GC_00012080, GC_00013746, GC_00014229, GC_00016262, GC_00016832, GC_00018665, GC_00019166, GC_00022922, GC_00023149, GC_00023477, GC_00023527, GC_00025162, GC_00028278, GC_00029646, GC_00030113, GC_00030581, GC_00030845, GC_00034646, GC_00035226, GC_00036732, GC_00039977, GC_00041183, GC_000453…	0.6757	1	37	16
K07173	S-ribosylhomocysteine lyase [EC:4.4.1.21]	6.55876	0.0104369	0.0998907	Plaque	GC_00000228, GC_00001048, GC_00001675, GC_00003529, GC_00054212	0.8378	0.5	37	16
K08483	phosphoenolpyruvate-protein phosphotransferase (PTS system enzyme I) [EC:2.7.3.9]	6.55876	0.0104369	0.0998907	Plaque	GC_00000544, GC_00001256, GC_00004365, GC_00008341, GC_00012651, GC_00013404, GC_00016917, GC_00023647, GC_00026332, GC_00027161, GC_00030955, GC_00055669, GC_00056147, GC_00062741	0.8378	0.5	37	16
K00841	aminotransferase [EC:2.6.1.-]	6.55876	0.0104369	0.0998907	Abscess	GC_00002278, GC_00002497, GC_00010116, GC_00023136	0.1622	0.5	37	16
K03546	DNA repair protein SbcC/Rad50	6.51193	0.0107153	0.0998907	Abscess	GC_00007818, GC_00020210, GC_00020387, GC_00022959, GC_00024074, GC_00024209, GC_00024608, GC_00027167, GC_00031968, GC_00034143, GC_00037066, GC_00039309, GC_00040253, GC_00040263, GC_00040554, GC_00045273, GC_00046818, GC_00047215, GC_00048303, GC_00048501, GC_00050282, GC_00050694, GC_00053767, GC_00054012, GC_00057858, GC_00061241, GC_00061821	0.4324	0.8125	37	16
K04761	LysR family transcriptional regulator, hydrogen peroxide-inducible genes activator	6.51193	0.0107153	0.0998907	Plaque	GC_00005145, GC_00005756, GC_00006240, GC_00009042, GC_00010420, GC_00015708, GC_00018205, GC_00035160, GC_00055764, GC_00055907	0.5676	0.1875	37	16
K03312	glutamate:Na+ symporter, ESS family	6.51193	0.0107153	0.0998907	Plaque	GC_00000536, GC_00002134, GC_00006841, GC_00008292, GC_00009268, GC_00027260, GC_00027507, GC_00034987, GC_00040767	0.5676	0.1875	37	16
K01719	uroporphyrinogen-III synthase [EC:4.2.1.75]	6.51193	0.0107153	0.0998907	Plaque	GC_00001568, GC_00010286, GC_00012449, GC_00025585, GC_00028887, GC_00030253, GC_00030258, GC_00032399, GC_00032812, GC_00033217, GC_00039654, GC_00044717, GC_00045065, GC_00048956, GC_00051485, GC_00058081, GC_00060808	0.5676	0.1875	37	16
K01916	NAD+ synthase [EC:6.3.1.5]	6.51193	0.0107153	0.0998907	Plaque	GC_00000630, GC_00002043, GC_00008225, GC_00008661, GC_00056329, GC_00062033	0.5676	0.1875	37	16
K00759	adenine phosphoribosyltransferase [EC:2.4.2.7]	6.5085	0.010736	0.0998907	Plaque	GC_00000168, GC_00003435, GC_00004534, GC_00005259, GC_00006552, GC_00006553, GC_00012802, GC_00017965	0.9459	0.6875	37	16
K19200	isopenicillin-N N-acyltransferase like protein	6.5085	0.010736	0.0998907	Abscess	GC_00011267, GC_00016908, GC_00022808, GC_00035242, GC_00038814	0.0541	0.3125	37	16
K06864	pyridinium-3,5-biscarboxylic acid mononucleotide sulfurtransferase [EC:4.4.1.37]	6.5085	0.010736	0.0998907	Abscess	GC_00011582, GC_00035537, GC_00046261, GC_00046884, GC_00050549, GC_00054783	0.0541	0.3125	37	16
K06898	pyridinium-3,5-biscarboxylic acid mononucleotide synthase [EC:2.5.1.143]	6.5085	0.010736	0.0998907	Abscess	GC_00007553, GC_00013096, GC_00015470	0.0541	0.3125	37	16
K00854	xylulokinase [EC:2.7.1.17]	6.5085	0.010736	0.0998907	Abscess	GC_00014487, GC_00017542, GC_00020214, GC_00027719, GC_00027739	0.0541	0.3125	37	16
K07571	S1 RNA binding domain protein	6.5085	0.010736	0.0998907	Abscess	GC_00006077, GC_00015064, GC_00030998, GC_00035464	0.0541	0.3125	37	16
K16789	thiamine transporter	6.5085	0.010736	0.0998907	Abscess	GC_00032915, GC_00041208, GC_00043230, GC_00045802, GC_00046190, GC_00050156, GC_00051880, GC_00053443	0.0541	0.3125	37	16
K09121	pyridinium-3,5-bisthiocarboxylic acid mononucleotide nickel chelatase [EC:4.99.1.12]	6.5085	0.010736	0.0998907	Abscess	GC_00019737, GC_00025014, GC_00027460, GC_00030317, GC_00039034, GC_00046679	0.0541	0.3125	37	16
K22373	lactate racemase [EC:5.1.2.1]	6.5085	0.010736	0.0998907	Abscess	GC_00002650, GC_00017417, GC_00026136	0.0541	0.3125	37	16
K07315	phosphoserine phosphatase RsbU/P [EC:3.1.3.3]	6.5085	0.010736	0.0998907	Abscess	GC_00008001, GC_00012243, GC_00012355, GC_00015638, GC_00018909, GC_00020325, GC_00035602, GC_00037521, GC_00040452, GC_00042734, GC_00047797, GC_00049536, GC_00052295	0.0541	0.3125	37	16
K19003	1,2-diacylglycerol 3-beta-glucosyltransferase [EC:2.4.1.336]	6.5085	0.010736	0.0998907	Abscess	GC_00010787, GC_00017128, GC_00025684, GC_00028574	0.0541	0.3125	37	16
K04757	serine/threonine-protein kinase RsbW [EC:2.7.11.1]	6.5085	0.010736	0.0998907	Abscess	GC_00006716, GC_00010949, GC_00019981	0.0541	0.3125	37	16
K04749	anti-sigma B factor antagonist	6.5085	0.010736	0.0998907	Abscess	GC_00004362, GC_00005072, GC_00007477, GC_00017045, GC_00043596, GC_00062750	0.0541	0.3125	37	16
K08384	stage V sporulation protein D (sporulation-specific penicillin-binding protein)	6.49967	0.0107895	0.0998907	Abscess	GC_00014356, GC_00015900, GC_00046438	0.027	0.25	37	16
K02052	putative spermidine/putrescine transport system ATP-binding protein	6.49967	0.0107895	0.0998907	Abscess	GC_00003348, GC_00032875	0.027	0.25	37	16
K02647	carbohydrate diacid regulator	6.49967	0.0107895	0.0998907	Abscess	GC_00007046, GC_00032972, GC_00036230, GC_00060152	0.027	0.25	37	16
K07031	D-glycero-alpha-D-manno-heptose-7-phosphate kinase [EC:2.7.1.168]	6.49967	0.0107895	0.0998907	Abscess	GC_00014779, GC_00017115, GC_00054032	0.027	0.25	37	16
K05946	N-acetylglucosaminyldiphosphoundecaprenol N-acetyl-beta-D-mannosaminyltransferase [EC:2.4.1.187]	6.49967	0.0107895	0.0998907	Abscess	GC_00013577, GC_00025704, GC_00033033, GC_00043242	0.027	0.25	37	16
K20345	membrane fusion protein, peptide pheromone/bacteriocin exporter	6.49967	0.0107895	0.0998907	Abscess	GC_00006521, GC_00030141, GC_00045298, GC_00052253, GC_00062303	0.027	0.25	37	16
K11176	IMP cyclohydrolase [EC:3.5.4.10]	6.49967	0.0107895	0.0998907	Abscess	GC_00004668, GC_00031939	0.027	0.25	37	16
K22129	D-threonate/D-erythronate kinase [EC:2.7.1.219 2.7.1.220]	6.49967	0.0107895	0.0998907	Abscess	GC_00007462, GC_00030736, GC_00037283, GC_00045643, GC_00053912	0.027	0.25	37	16
K21577	glycine/sarcosine/betaine reductase complex component C subunit beta [EC:1.21.4.2 1.21.4.3 1.21.4.4]	6.49967	0.0107895	0.0998907	Abscess	GC_00002919	0.027	0.25	37	16
K16209	lactose/raffinose/galactose permease	6.49967	0.0107895	0.0998907	Abscess	GC_00005044, GC_00037167	0.027	0.25	37	16
K07713	two-component system, NtrC family, response regulator HydG	6.49967	0.0107895	0.0998907	Abscess	GC_00005795, GC_00033857	0.027	0.25	37	16
K06990	MEMO1 family protein	6.49967	0.0107895	0.0998907	Abscess	GC_00023710, GC_00038234, GC_00038907, GC_00044932, GC_00047257, GC_00054798, GC_00060650	0.027	0.25	37	16
K19956	L-sorbose 1-phosphate reductase [EC:1.1.1.-]	6.49967	0.0107895	0.0998907	Abscess	GC_00008478, GC_00022602, GC_00029680	0.027	0.25	37	16
K10671	glycine reductase complex component B subunit alpha and beta [EC:1.21.4.2]	6.49967	0.0107895	0.0998907	Abscess	GC_00001948, GC_00058394	0.027	0.25	37	16
K19575	MerR family transcriptional regulator, activator of bmr gene	6.49967	0.0107895	0.0998907	Abscess	GC_00022090, GC_00033642, GC_00056617, GC_00059517, GC_00062132	0.027	0.25	37	16
K09681	LysR family transcriptional regulator, transcription activator of glutamate synthase operon	6.49967	0.0107895	0.0998907	Abscess	GC_00009124, GC_00024352, GC_00027805, GC_00028172, GC_00031306, GC_00034663	0.027	0.25	37	16
K02584	Nif-specific regulatory protein	6.49967	0.0107895	0.0998907	Abscess	GC_00005227, GC_00063259	0.027	0.25	37	16
K20344	ATP-binding cassette, subfamily C, bacteriocin exporter	6.49967	0.0107895	0.0998907	Abscess	GC_00005125, GC_00005279	0.027	0.25	37	16
K25153	gliding motility-associatede transport system auxiliary component	6.49967	0.0107895	0.0998907	Abscess	GC_00016521, GC_00020368, GC_00040488, GC_00062355	0.027	0.25	37	16
K10670	glycine/sarcosine/betaine reductase complex component A [EC:1.21.4.2 1.21.4.3 1.21.4.4]	6.49967	0.0107895	0.0998907	Abscess	GC_00001989, GC_00001999	0.027	0.25	37	16
K02054	putative spermidine/putrescine transport system permease protein	6.49967	0.0107895	0.0998907	Abscess	GC_00026654, GC_00032293, GC_00034883, GC_00037719, GC_00038568, GC_00043829, GC_00053099	0.027	0.25	37	16
K00525	ribonucleoside-diphosphate reductase alpha chain [EC:1.17.4.1]	6.49967	0.0107895	0.0998907	Plaque	GC_00000318, GC_00001611, GC_00001717, GC_00002158, GC_00003292, GC_00004693, GC_00012423, GC_00013173, GC_00028865, GC_00043116, GC_00049988	0.973	0.75	37	16
K07447	putative pre-16S rRNA nuclease [EC:3.1.-.-]	6.49967	0.0107895	0.0998907	Plaque	GC_00000675, GC_00000951, GC_00001100, GC_00005351, GC_00010206, GC_00014074, GC_00015367, GC_00015612, GC_00017571, GC_00019659, GC_00024958, GC_00028133, GC_00031165, GC_00031961, GC_00034257, GC_00035668, GC_00039736	0.973	0.75	37	16
K00873	pyruvate kinase [EC:2.7.1.40]	6.49967	0.0107895	0.0998907	Plaque	GC_00000405, GC_00001360, GC_00002276, GC_00005792, GC_00006660, GC_00009230, GC_00009953, GC_00015624, GC_00018501, GC_00029825, GC_00031680, GC_00052095, GC_00052735, GC_00053669	0.973	0.75	37	16
K21744	MerR family transcriptional regulator, thiopeptide resistance regulator	6.23197	0.0125464	0.114727	Plaque	GC_00001897, GC_00010237, GC_00014943, GC_00027686, GC_00028523, GC_00030708, GC_00035873, GC_00036474, GC_00044031, GC_00060005	0.4054	0.0625	37	16
K00938	phosphomevalonate kinase [EC:2.7.4.2]	6.23197	0.0125464	0.114727	Plaque	GC_00002944, GC_00003896, GC_00006806, GC_00020222, GC_00022836, GC_00038888, GC_00059492	0.4054	0.0625	37	16
K02424	L-cystine transport system substrate-binding protein	6.23197	0.0125464	0.114727	Plaque	GC_00002338, GC_00003759, GC_00007888, GC_00010344, GC_00041515, GC_00053487, GC_00056749	0.4054	0.0625	37	16
K02549	o-succinylbenzoate synthase [EC:4.2.1.113]	6.23197	0.0125464	0.114727	Plaque	GC_00006058, GC_00007670, GC_00010710, GC_00012946, GC_00014230, GC_00019300, GC_00058683	0.4054	0.0625	37	16
K05845	osmoprotectant transport system substrate-binding protein	6.17252	0.012975	0.117203	Plaque	GC_00000458, GC_00001654, GC_00007272, GC_00010222, GC_00013594, GC_00014639, GC_00016289	0.6216	0.25	37	16
K16868	tellurite methyltransferase [EC:2.1.1.265]	6.17252	0.012975	0.117203	Plaque	GC_00000454, GC_00003740, GC_00008533, GC_00016653, GC_00019829, GC_00029708, GC_00038889, GC_00043291, GC_00049162	0.6216	0.25	37	16
K00432	glutathione peroxidase [EC:1.11.1.9]	6.17252	0.012975	0.117203	Abscess	GC_00000189, GC_00002366, GC_00016930, GC_00019567	0.3784	0.75	37	16
K10947	PadR family transcriptional regulator, regulatory protein PadR	6.17252	0.012975	0.117203	Abscess	GC_00004289, GC_00006418, GC_00008174, GC_00009870, GC_00010254, GC_00011302, GC_00011678, GC_00013748, GC_00014453, GC_00015196, GC_00016792, GC_00016905, GC_00018729, GC_00020431, GC_00021481, GC_00022441, GC_00024092, GC_00024252, GC_00029120, GC_00029202, GC_00030177, GC_00030235, GC_00038693, GC_00040588, GC_00044475, GC_00046091, GC_00049051, GC_00049324, GC_00052083, GC_00054803, GC_000550…	0.3784	0.75	37	16
K11710	manganese/zinc/iron transport system ATP- binding protein [EC:7.2.2.5]	6.14767	0.0131585	0.117788	Abscess	GC_00000267	0.2162	0.5625	37	16
K04486	histidinol-phosphatase (PHP family) [EC:3.1.3.15]	6.14767	0.0131585	0.117788	Abscess	GC_00003674, GC_00003874, GC_00004200, GC_00006696, GC_00015378, GC_00023563, GC_00024724, GC_00029286, GC_00036205, GC_00037366, GC_00037673, GC_00042833, GC_00052494, GC_00057032, GC_00059177	0.2162	0.5625	37	16
K07040	DUF177 domain-containing protein	6.14767	0.0131585	0.117788	Plaque	GC_00004896, GC_00006736, GC_00008383, GC_00008849, GC_00012476, GC_00014789, GC_00016421, GC_00019477, GC_00021093, GC_00021919, GC_00022148, GC_00022293, GC_00023858, GC_00025834, GC_00033218, GC_00035319, GC_00036453, GC_00041974, GC_00045534, GC_00048625, GC_00056474, GC_00058279, GC_00059725	0.7838	0.4375	37	16
K07067	diadenylate cyclase [EC:2.7.7.85]	6.00257	0.014285	0.122015	Abscess	GC_00003427, GC_00004454, GC_00004832, GC_00007957, GC_00008064, GC_00008521, GC_00008678, GC_00009612, GC_00011416, GC_00012100, GC_00014440, GC_00015042, GC_00030095, GC_00047905, GC_00051364, GC_00052878, GC_00057715, GC_00058049	0.7027	1	37	16
K02598	nitrite transporter	6.00257	0.014285	0.122015	Plaque	GC_00002891, GC_00005009, GC_00017018	0.2973	0	37	16
K09796	periplasmic copper chaperone A	6.00257	0.014285	0.122015	Plaque	GC_00014513, GC_00025448, GC_00026664, GC_00033016, GC_00034748, GC_00035371, GC_00038535, GC_00043067, GC_00044470, GC_00051105, GC_00060222	0.2973	0	37	16
K05838	putative thioredoxin	6.00257	0.014285	0.122015	Plaque	GC_00007710, GC_00009373, GC_00014987, GC_00019781, GC_00045082	0.2973	0	37	16
K03841	fructose-1,6-bisphosphatase I [EC:3.1.3.11]	6.00257	0.014285	0.122015	Plaque	GC_00001615, GC_00002593	0.2973	0	37	16
K00164	2-oxoglutarate dehydrogenase E1 component [EC:1.2.4.2]	6.00257	0.014285	0.122015	Plaque	GC_00002781, GC_00007573, GC_00013726, GC_00038775	0.2973	0	37	16
K10805	acyl-CoA thioesterase II [EC:3.1.2.-]	6.00257	0.014285	0.122015	Plaque	GC_00007660, GC_00010243, GC_00012266, GC_00013191, GC_00046186	0.2973	0	37	16
K00990	[protein-PII] uridylyltransferase [EC:2.7.7.59]	6.00257	0.014285	0.122015	Plaque	GC_00006514, GC_00010916, GC_00027279, GC_00032149, GC_00038951, GC_00049002, GC_00061393	0.2973	0	37	16
K01496	phosphoribosyl-AMP cyclohydrolase [EC:3.5.4.19]	6.00257	0.014285	0.122015	Plaque	GC_00001587, GC_00005411	0.2973	0	37	16
K00658	2-oxoglutarate dehydrogenase E2 component (dihydrolipoamide succinyltransferase) [EC:2.3.1.61]	6.00257	0.014285	0.122015	Plaque	GC_00001051, GC_00014878	0.2973	0	37	16
K00383	glutathione reductase (NADPH) [EC:1.8.1.7]	6.00257	0.014285	0.122015	Plaque	GC_00000841, GC_00025062, GC_00052890	0.2973	0	37	16
K05589	cell division protein FtsB	6.00257	0.014285	0.122015	Plaque	GC_00008619, GC_00008755, GC_00038051, GC_00047269, GC_00051327, GC_00055603, GC_00060242	0.2973	0	37	16
K00872	homoserine kinase [EC:2.7.1.39]	5.99767	0.0143248	0.122015	Plaque	GC_00003311, GC_00006329, GC_00008049, GC_00009667, GC_00010505, GC_00015984, GC_00019778, GC_00025388, GC_00030931, GC_00031004, GC_00031566, GC_00043989, GC_00050916, GC_00060245, GC_00062531, GC_00063185	0.6757	0.3125	37	16
K00661	maltose O-acetyltransferase [EC:2.3.1.79]	5.99767	0.0143248	0.122015	Plaque	GC_00005048, GC_00005331, GC_00005959, GC_00008688, GC_00010550, GC_00013035, GC_00013464, GC_00014136, GC_00016000, GC_00018570, GC_00022938, GC_00027785, GC_00035834, GC_00036924, GC_00039572, GC_00040255, GC_00041773, GC_00047930, GC_00049756, GC_00052296, GC_00052918, GC_00056340, GC_00057380, GC_00059266, GC_00059629	0.6757	0.3125	37	16
K20534	polyisoprenyl-phosphate glycosyltransferase [EC:2.4.-.-]	5.99767	0.0143248	0.122015	Abscess	GC_00006123, GC_00006384, GC_00008746, GC_00009225, GC_00010363, GC_00011344, GC_00012665, GC_00015686, GC_00018066, GC_00021204, GC_00026008, GC_00034216, GC_00035203, GC_00049681, GC_00054518	0.3243	0.6875	37	16
K06969	23S rRNA (cytosine1962-C5)-methyltransferase [EC:2.1.1.191]	5.99767	0.0143248	0.122015	Abscess	GC_00001571, GC_00006204, GC_00007532, GC_00008179, GC_00010545, GC_00026330, GC_00029697, GC_00041552, GC_00047330, GC_00061553	0.3243	0.6875	37	16
K01620	threonine aldolase [EC:4.1.2.48]	5.98208	0.014452	0.122015	Abscess	GC_00000298, GC_00007724, GC_00018634, GC_00052237	0.2703	0.625	37	16
K03612	H+/Na+-translocating ferredoxin:NAD+ oxidoreductase subunit G	5.98208	0.014452	0.122015	Abscess	GC_00006601, GC_00008286, GC_00009992, GC_00012704, GC_00015476, GC_00025773, GC_00034121, GC_00038778, GC_00050054, GC_00051847, GC_00057529, GC_00058297	0.2703	0.625	37	16
K03617	H+/Na+-translocating ferredoxin:NAD+ oxidoreductase subunit A	5.98208	0.014452	0.122015	Abscess	GC_00000193	0.2703	0.625	37	16
K03613	H+/Na+-translocating ferredoxin:NAD+ oxidoreductase subunit E	5.98208	0.014452	0.122015	Abscess	GC_00000692, GC_00004393, GC_00010024, GC_00028088, GC_00034001, GC_00040084	0.2703	0.625	37	16
K02914	large subunit ribosomal protein L34	5.83037	0.0157518	0.131866	Plaque	GC_00000058	0.8649	0.5625	37	16
K11690	C4-dicarboxylate transporter, DctM subunit	5.83037	0.0157518	0.131866	Abscess	GC_00003207, GC_00009034, GC_00009662, GC_00013057, GC_00018924, GC_00020014, GC_00021241, GC_00026792, GC_00026809, GC_00030256, GC_00042924, GC_00045055, GC_00046589, GC_00048807, GC_00050800, GC_00052269, GC_00054326, GC_00054499, GC_00056711, GC_00061249, GC_00061589, GC_00061635, GC_00062537	0.1351	0.4375	37	16
K01628	L-fuculose-phosphate aldolase [EC:4.1.2.17]	5.83037	0.0157518	0.131866	Abscess	GC_00004223, GC_00013200, GC_00019017, GC_00022773, GC_00030687, GC_00043240, GC_00054575, GC_00054623, GC_00062286	0.1351	0.4375	37	16
K16899	ATP-dependent helicase/nuclease subunit B [EC:5.6.2.4 3.1.-.-]	5.66758	0.0172813	0.14266	Abscess	GC_00006210, GC_00011680, GC_00019041, GC_00020362, GC_00027193, GC_00028337, GC_00030184, GC_00031062, GC_00033126, GC_00037494, GC_00039444, GC_00039843, GC_00039912, GC_00040018, GC_00041968, GC_00046505, GC_00047005, GC_00048005, GC_00050432, GC_00050891, GC_00051545, GC_00057708, GC_00059529, GC_00060353, GC_00062333, GC_00062994	0.4595	0.8125	37	16
K01255	leucyl aminopeptidase [EC:3.4.11.1]	5.66758	0.0172813	0.14266	Plaque	GC_00004027, GC_00009116, GC_00009140, GC_00009863, GC_00014670, GC_00019363, GC_00019502, GC_00028856, GC_00031949, GC_00050170, GC_00057645, GC_00061669	0.5405	0.1875	37	16
K02777	sugar PTS system EIIA component [EC:2.7.1.-]	5.66758	0.0172813	0.14266	Plaque	GC_00001283, GC_00008104, GC_00008207, GC_00013323, GC_00014314, GC_00023933, GC_00029899, GC_00033804, GC_00038520, GC_00044383, GC_00050371, GC_00058005	0.5405	0.1875	37	16
K07259	serine-type D-Ala-D-Ala carboxypeptidase/endopeptidase (penicillin-binding protein 4) [EC:3.4.16.4 3.4.21.-]	5.66758	0.0172813	0.14266	Plaque	GC_00009919, GC_00010352, GC_00015375, GC_00016860, GC_00019430, GC_00022752, GC_00026535, GC_00028360, GC_00039216, GC_00047478, GC_00048391, GC_00049052, GC_00054795, GC_00055598, GC_00056447, GC_00060351	0.5405	0.1875	37	16
K03770	peptidyl-prolyl cis-trans isomerase D [EC:5.2.1.8]	5.66758	0.0172813	0.14266	Plaque	GC_00003184, GC_00006900, GC_00012319, GC_00013377, GC_00017170, GC_00021719, GC_00022682, GC_00025726, GC_00027309, GC_00028869, GC_00033954, GC_00035459, GC_00038308, GC_00059586	0.5405	0.1875	37	16
K00956	sulfate adenylyltransferase subunit 1 [EC:2.7.7.4]	5.49242	0.0190991	0.153406	Plaque	GC_00004807, GC_00005426, GC_00012042, GC_00012043, GC_00015970, GC_00022328	0.3784	0.0625	37	16
K19222	1,4-dihydroxy-2-naphthoyl-CoA hydrolase [EC:3.1.2.28]	5.49242	0.0190991	0.153406	Plaque	GC_00006022, GC_00008811, GC_00013645, GC_00017433, GC_00026762, GC_00034400, GC_00039494, GC_00057476, GC_00060099	0.3784	0.0625	37	16
K00528	ferredoxin/flavodoxin---NADP+ reductase [EC:1.18.1.2 1.19.1.1]	5.49242	0.0190991	0.153406	Plaque	GC_00000933, GC_00003362, GC_00015943, GC_00038268	0.3784	0.0625	37	16
K03526	(E)-4-hydroxy-3-methylbut-2-enyl-diphosphate synthase [EC:1.17.7.1 1.17.7.3]	5.49242	0.0190991	0.153406	Abscess	GC_00000391, GC_00001476, GC_00002884, GC_00004897, GC_00005437, GC_00015857, GC_00037302, GC_00057093	0.6216	0.9375	37	16
K01661	naphthoate synthase [EC:4.1.3.36]	5.49242	0.0190991	0.153406	Plaque	GC_00000727, GC_00002088	0.3784	0.0625	37	16
K00099	1-deoxy-D-xylulose-5-phosphate reductoisomerase [EC:1.1.1.267]	5.49242	0.0190991	0.153406	Abscess	GC_00001773, GC_00002749, GC_00006556, GC_00007305, GC_00007830, GC_00007866, GC_00009933, GC_00012351, GC_00014450, GC_00015028, GC_00019877, GC_00037766, GC_00044242, GC_00047494, GC_00060768	0.6216	0.9375	37	16
K07284	sortase A [EC:3.4.22.70]	5.49242	0.0190991	0.153406	Plaque	GC_00007646, GC_00008401, GC_00008944, GC_00017792, GC_00018139, GC_00023597, GC_00032231, GC_00034608, GC_00035039, GC_00038178, GC_00040876, GC_00048369, GC_00052757, GC_00054638, GC_00061255	0.3784	0.0625	37	16
K00208	enoyl-[acyl-carrier protein] reductase I [EC:1.3.1.9 1.3.1.10]	5.49242	0.0190991	0.153406	Plaque	GC_00000865, GC_00001576	0.3784	0.0625	37	16
K12984	(heptosyl)LPS beta-1,4-glucosyltransferase [EC:2.4.1.-]	5.49242	0.0190991	0.153406	Plaque	GC_00003170, GC_00006415, GC_00006815, GC_00008007, GC_00031316	0.3784	0.0625	37	16
K00957	sulfate adenylyltransferase subunit 2 [EC:2.7.7.4]	5.49242	0.0190991	0.153406	Plaque	GC_00000691, GC_00003651	0.3784	0.0625	37	16
K14699	ATP-binding cassette, subfamily B, bacterial IrtB/YbtQ [EC:7.-.-.-]	5.43315	0.019758	0.157421	Abscess	GC_00000609, GC_00001629, GC_00002167, GC_00003332, GC_00003641, GC_00004041, GC_00005710, GC_00006427, GC_00007834, GC_00008976, GC_00009753, GC_00010067, GC_00011601, GC_00017094, GC_00017685, GC_00030471, GC_00031253, GC_00042040, GC_00050783, GC_00058487	0.5405	0.875	37	16
K00821	acetylornithine/N-succinyldiaminopimelate aminotransferase [EC:2.6.1.11 2.6.1.17]	5.43315	0.019758	0.157421	Plaque	GC_00003142, GC_00003877, GC_00016140, GC_00017761, GC_00017848, GC_00030140, GC_00034974, GC_00042205, GC_00050404	0.4595	0.125	37	16
K06179	23S rRNA pseudouridine955/2504/2580 synthase [EC:5.4.99.24]	5.43315	0.019758	0.157421	Plaque	GC_00002577, GC_00004944, GC_00007769, GC_00007782, GC_00023727, GC_00039673, GC_00048128, GC_00055157	0.4595	0.125	37	16
K00048	lactaldehyde reductase [EC:1.1.1.77]	5.32998	0.0209616	0.158567	Plaque	GC_00000640	0.2703	0	37	16
K02047	sulfate/thiosulfate transport system permease protein	5.32998	0.0209616	0.158567	Plaque	GC_00002407, GC_00004370, GC_00004586, GC_00005760, GC_00018613	0.2703	0	37	16
K07146	UPF0176 protein	5.32998	0.0209616	0.158567	Plaque	GC_00003747, GC_00005715, GC_00041256	0.2703	0	37	16
K07399	cytochrome c biogenesis protein	5.32998	0.0209616	0.158567	Plaque	GC_00004620, GC_00013023, GC_00017099, GC_00018456	0.2703	0	37	16
K03071	preprotein translocase subunit SecB	5.32998	0.0209616	0.158567	Plaque	GC_00003548, GC_00009121, GC_00032245, GC_00035151	0.2703	0	37	16
K15973	MarR family transcriptional regulator, 2-MHQ and catechol-resistance regulon repressor	5.32998	0.0209616	0.158567	Plaque	GC_00006735, GC_00010369, GC_00015317, GC_00025237, GC_00038208, GC_00050015	0.2703	0	37	16
K01523	phosphoribosyl-ATP pyrophosphohydrolase [EC:3.6.1.31]	5.32998	0.0209616	0.158567	Plaque	GC_00002525, GC_00005768	0.2703	0	37	16
K08289	phosphoribosylglycinamide formyltransferase 2 [EC:6.3.1.21]	5.32998	0.0209616	0.158567	Plaque	GC_00001457, GC_00019553	0.2703	0	37	16
K03583	exodeoxyribonuclease V gamma subunit [EC:3.1.11.5]	5.32998	0.0209616	0.158567	Plaque	GC_00008825, GC_00019628, GC_00030473, GC_00033611, GC_00034886, GC_00056850, GC_00057899	0.2703	0	37	16
K16087	hemoglobin/transferrin/lactoferrin receptor protein	5.32998	0.0209616	0.158567	Plaque	GC_00001348, GC_00005661, GC_00010292, GC_00011369, GC_00014121, GC_00016609, GC_00017124, GC_00017381, GC_00017541, GC_00020126, GC_00024859, GC_00025827, GC_00030816, GC_00045092, GC_00052439, GC_00056184, GC_00056281, GC_00056293, GC_00059439	0.2703	0	37	16
K00428	cytochrome c peroxidase [EC:1.11.1.5]	5.32998	0.0209616	0.158567	Plaque	GC_00005241, GC_00009634, GC_00011502, GC_00016301, GC_00029674, GC_00035144, GC_00057125	0.2703	0	37	16
K03582	exodeoxyribonuclease V beta subunit [EC:3.1.11.5]	5.32998	0.0209616	0.158567	Plaque	GC_00015376, GC_00019258, GC_00026057, GC_00031821, GC_00039204, GC_00042641, GC_00051750, GC_00059268	0.2703	0	37	16
K02045	sulfate/thiosulfate transport system ATP-binding protein [EC:7.3.2.3]	5.32998	0.0209616	0.158567	Plaque	GC_00004331, GC_00005191, GC_00029764, GC_00039760	0.2703	0	37	16
K02168	choline/glycine/proline betaine transport protein	5.32998	0.0209616	0.158567	Plaque	GC_00003228, GC_00008980, GC_00045851, GC_00048468, GC_00057554	0.2703	0	37	16
K15520	mycothiol synthase [EC:2.3.1.189]	5.32998	0.0209616	0.158567	Plaque	GC_00003672, GC_00008169, GC_00012599, GC_00023782, GC_00038820, GC_00040503, GC_00042864, GC_00052368, GC_00055314	0.2703	0	37	16
K00412	ubiquinol-cytochrome c reductase cytochrome b subunit	5.32998	0.0209616	0.158567	Plaque	GC_00002274, GC_00013480, GC_00019821	0.2703	0	37	16
K03923	NADPH dehydrogenase (quinone) [EC:1.6.5.10]	5.32998	0.0209616	0.158567	Plaque	GC_00000606	0.2703	0	37	16
K03310	alanine or glycine:cation symporter, AGCS family	5.31759	0.0211112	0.158567	Plaque	GC_00000465, GC_00000643, GC_00001474, GC_00002287, GC_00002625, GC_00003524, GC_00006082, GC_00006380, GC_00006381, GC_00006489, GC_00008774, GC_00010929, GC_00011286, GC_00011346, GC_00011438, GC_00015451, GC_00016687, GC_00017457, GC_00025592, GC_00025876, GC_00029150, GC_00031599, GC_00032598, GC_00033092, GC_00034243, GC_00034963, GC_00035927, GC_00038441, GC_00045332, GC_00047236	0.8108	0.5	37	16
K01586	diaminopimelate decarboxylase [EC:4.1.1.20]	5.31759	0.0211112	0.158567	Plaque	GC_00000912, GC_00001527, GC_00003171, GC_00009155, GC_00012122, GC_00013713, GC_00018152, GC_00019642, GC_00025018, GC_00043183, GC_00044781, GC_00052572, GC_00059868	0.8108	0.5	37	16
K00986	RNA-directed DNA polymerase [EC:2.7.7.49]	5.31759	0.0211112	0.158567	Abscess	GC_00001966, GC_00009542, GC_00011046, GC_00016014, GC_00022221, GC_00023308, GC_00025983, GC_00027276, GC_00028075, GC_00032104, GC_00046543, GC_00052835, GC_00054021, GC_00059895, GC_00062243, GC_00062489	0.1892	0.5	37	16
K01625	2-dehydro-3-deoxyphosphogluconate aldolase / (4S)-4-hydroxy-2-oxoglutarate aldolase [EC:4.1.2.14 4.1.3.42]	5.31759	0.0211112	0.158567	Abscess	GC_00005355, GC_00012167, GC_00012845, GC_00014429, GC_00014480, GC_00014953, GC_00029770, GC_00050319, GC_00053401, GC_00057489	0.1892	0.5	37	16
K07552	MFS transporter, DHA1 family, multidrug resistance protein	5.30735	0.0212357	0.158567	Plaque	GC_00002686, GC_00003972, GC_00005429, GC_00006722, GC_00009677, GC_00010068, GC_00014399, GC_00014694, GC_00015021, GC_00015852, GC_00016216, GC_00017758, GC_00025433, GC_00028525, GC_00032155, GC_00034206, GC_00035044, GC_00036564, GC_00041899, GC_00044272, GC_00044849	0.5946	0.25	37	16
K01658	anthranilate synthase component II [EC:4.1.3.27]	5.30735	0.0212357	0.158567	Plaque	GC_00001665, GC_00006790, GC_00007665, GC_00009829, GC_00010042, GC_00013021, GC_00013930, GC_00015713, GC_00027031	0.5946	0.25	37	16
K00239	succinate dehydrogenase flavoprotein subunit [EC:1.3.5.1]	5.30735	0.0212357	0.158567	Plaque	GC_00000239, GC_00002730, GC_00005510, GC_00013414, GC_00021895	0.5946	0.25	37	16
K07386	putative endopeptidase [EC:3.4.24.-]	5.30735	0.0212357	0.158567	Plaque	GC_00002295, GC_00003580, GC_00005609, GC_00007133, GC_00009201, GC_00010189, GC_00012689, GC_00018943, GC_00019323, GC_00025291, GC_00035962, GC_00037446, GC_00061418	0.5946	0.25	37	16
K04651	hydrogenase nickel incorporation protein HypA/HybF	5.1976	0.0226181	0.16475	Abscess	GC_00009769, GC_00030060, GC_00031419, GC_00034111, GC_00037008, GC_00044735, GC_00046258, GC_00057506, GC_00060988	0.1081	0.375	37	16
K21394	TRAP-type transport system small permease protein	5.1976	0.0226181	0.16475	Abscess	GC_00006219, GC_00012430, GC_00026201, GC_00029599, GC_00029854, GC_00031762, GC_00034928, GC_00036722, GC_00038875, GC_00043984, GC_00044542, GC_00048152, GC_00048299, GC_00050101, GC_00054310, GC_00056383, GC_00057664, GC_00061749	0.1081	0.375	37	16
K01286	D-alanyl-D-alanine carboxypeptidase [EC:3.4.16.4]	5.1976	0.0226181	0.16475	Abscess	GC_00003408, GC_00016297, GC_00019703, GC_00020815, GC_00023950, GC_00024593, GC_00048452, GC_00049157, GC_00050724, GC_00062827, GC_00063303	0.1081	0.375	37	16
K03563	carbon storage regulator	5.1976	0.0226181	0.16475	Abscess	GC_00000790, GC_00040032	0.1081	0.375	37	16
K01643	citrate lyase subunit alpha / citrate CoA-transferase [EC:2.8.3.10]	5.1976	0.0226181	0.16475	Abscess	GC_00000816, GC_00024771, GC_00040122	0.1081	0.375	37	16
K15987	K(+)-stimulated pyrophosphate-energized sodium pump [EC:7.2.3.1]	5.1976	0.0226181	0.16475	Abscess	GC_00001467, GC_00015025	0.1081	0.375	37	16
K01884	cysteinyl-tRNA synthetase, unknown class [EC:6.1.1.16]	5.1976	0.0226181	0.16475	Abscess	GC_00001922, GC_00017522, GC_00025952, GC_00033940, GC_00045671	0.1081	0.375	37	16
K01646	citrate lyase subunit gamma (acyl carrier protein)	5.1976	0.0226181	0.16475	Abscess	GC_00002151, GC_00006787, GC_00030787, GC_00059733	0.1081	0.375	37	16
K12063	conjugal transfer ATP-binding protein TraC	5.1976	0.0226181	0.16475	Abscess	GC_00000368, GC_00000548, GC_00018863	0.1081	0.375	37	16
K04487	cysteine desulfurase [EC:2.8.1.7]	5.1976	0.0226181	0.16475	Plaque	GC_00001159, GC_00001992, GC_00002858, GC_00002902, GC_00003328, GC_00005302, GC_00007514, GC_00007974, GC_00010144, GC_00010434, GC_00013397, GC_00017840, GC_00017916, GC_00020926, GC_00027217, GC_00031025, GC_00031332, GC_00031721, GC_00032709, GC_00034361, GC_00036943, GC_00037908, GC_00045147, GC_00048648, GC_00049861, GC_00052845, GC_00054723, GC_00057861, GC_00057876	0.8919	0.625	37	16
K03799	heat shock protein HtpX [EC:3.4.24.-]	5.09391	0.02401	0.16965	Plaque	GC_00002030, GC_00002084, GC_00002799, GC_00006539, GC_00010162, GC_00010935, GC_00033075, GC_00044316, GC_00048719, GC_00053383, GC_00054412, GC_00061694	0.6486	0.3125	37	16
K05847	osmoprotectant transport system ATP-binding protein [EC:7.6.2.9]	5.09391	0.02401	0.16965	Plaque	GC_00000355, GC_00001451, GC_00001869, GC_00016330	0.6486	0.3125	37	16
K00003	homoserine dehydrogenase [EC:1.1.1.3]	5.07618	0.0242567	0.16965	Plaque	GC_00001848, GC_00002802, GC_00004979, GC_00006378, GC_00008039, GC_00008241, GC_00018000, GC_00023120, GC_00026814, GC_00026859, GC_00029110, GC_00045252, GC_00047913, GC_00049932, GC_00050252, GC_00056061	0.7568	0.4375	37	16
K03722	ATP-dependent DNA helicase DinG [EC:5.6.2.3]	5.07618	0.0242567	0.16965	Plaque	GC_00003631, GC_00004908, GC_00007405, GC_00007712, GC_00008413, GC_00009713, GC_00010931, GC_00012189, GC_00014458, GC_00027342, GC_00036333, GC_00043041, GC_00044778, GC_00050046, GC_00051520, GC_00054017	0.7568	0.4375	37	16
K02221	YggT family protein	5.01405	0.0251424	0.16965	Plaque	GC_00002764, GC_00007259, GC_00009022, GC_00013505, GC_00014494, GC_00015758, GC_00019505, GC_00020132, GC_00022236, GC_00028605, GC_00029249, GC_00036623, GC_00039730, GC_00041376, GC_00042253, GC_00051608, GC_00053407, GC_00056524, GC_00056989, GC_00062287	0.7027	0.375	37	16
K01246	DNA-3-methyladenine glycosylase I [EC:3.2.2.20]	5.01405	0.0251424	0.16965	Plaque	GC_00000625, GC_00003447, GC_00004626, GC_00006788, GC_00016844, GC_00018746, GC_00019339, GC_00019640, GC_00021702, GC_00024666, GC_00026085, GC_00029088, GC_00035724, GC_00047964, GC_00056095	0.7027	0.375	37	16
K08659	dipeptidase [EC:3.4.-.-]	5.01405	0.0251424	0.16965	Abscess	GC_00001751, GC_00004680, GC_00005761, GC_00008037, GC_00010152, GC_00017408, GC_00022696, GC_00023685, GC_00042657, GC_00043882, GC_00048877, GC_00055867, GC_00056355, GC_00059158, GC_00060252	0.2973	0.625	37	16
K20509	carboxybiotin decarboxylase [EC:7.2.4.1]	5.01405	0.0251424	0.16965	Abscess	GC_00000188, GC_00005362	0.2973	0.625	37	16
K00757	uridine phosphorylase [EC:2.4.2.3]	5.01405	0.0251424	0.16965	Abscess	GC_00001862, GC_00002409, GC_00009372, GC_00013142, GC_00013604, GC_00025297, GC_00051197, GC_00053602	0.2973	0.625	37	16
K04771	serine protease Do [EC:3.4.21.107]	4.88972	0.027017	0.16965	Abscess	GC_00000588, GC_00004527, GC_00004601, GC_00005501, GC_00009009, GC_00016691, GC_00018296, GC_00020658, GC_00021556, GC_00025220, GC_00031792, GC_00033079, GC_00036715, GC_00042446, GC_00056653	0.4865	0.8125	37	16
K01493	dCMP deaminase [EC:3.5.4.12]	4.88972	0.027017	0.16965	Abscess	GC_00000398, GC_00000715, GC_00002910, GC_00005838	0.4865	0.8125	37	16
K03642	rare lipoprotein A	4.88972	0.027017	0.16965	Plaque	GC_00004457, GC_00005592, GC_00015361, GC_00015548, GC_00017025, GC_00022315, GC_00029659, GC_00036804, GC_00049597, GC_00052737, GC_00054414, GC_00057709, GC_00060175	0.5135	0.1875	37	16
K10985	galactosamine PTS system EIIC component	4.8066	0.028351	0.16965	Abscess	GC_00012135	0	0.125	37	16
K06878	tRNA-binding protein	4.8066	0.028351	0.16965	Abscess	GC_00015457	0	0.125	37	16
K02049	NitT/TauT family transport system ATP-binding protein	4.8066	0.028351	0.16965	Abscess	GC_00020599, GC_00054365	0	0.125	37	16
K19237	gingipain K [EC:3.4.22.47]	4.8066	0.028351	0.16965	Abscess	GC_00015672, GC_00022084, GC_00023352, GC_00024514, GC_00040526	0	0.125	37	16
K22293	GntR family transcriptional regulator, rspAB operon transcriptional repressor	4.8066	0.028351	0.16965	Abscess	GC_00043117, GC_00050018	0	0.125	37	16
K01932	gamma-polyglutamate synthase [EC:6.3.2.-]	4.8066	0.028351	0.16965	Abscess	GC_00029648, GC_00031446	0	0.125	37	16
K00737	beta-1,4-mannosyl-glycoprotein beta-1,4-N-acetylglucosaminyltransferase [EC:2.4.1.144]	4.8066	0.028351	0.16965	Abscess	GC_00021799, GC_00059666	0	0.125	37	16
K06317	inhibitor of the pro-sigma K processing machinery	4.8066	0.028351	0.16965	Abscess	GC_00023506, GC_00025555	0	0.125	37	16
K20333	toxoflavin biosynthesis protein ToxD	4.8066	0.028351	0.16965	Abscess	GC_00013937	0	0.125	37	16
K10797	2-enoate reductase [EC:1.3.1.31]	4.8066	0.028351	0.16965	Abscess	GC_00011769	0	0.125	37	16
K19509	fructoselysine/glucoselysine PTS system EIID component	4.8066	0.028351	0.16965	Abscess	GC_00014814	0	0.125	37	16
K10547	putative multiple sugar transport system permease protein	4.8066	0.028351	0.16965	Abscess	GC_00016822	0	0.125	37	16
K01195	beta-glucuronidase [EC:3.2.1.31]	4.8066	0.028351	0.16965	Abscess	GC_00024565, GC_00031103	0	0.125	37	16
K03415	two-component system, chemotaxis family, chemotaxis protein CheV	4.8066	0.028351	0.16965	Abscess	GC_00036765, GC_00042183, GC_00045630	0	0.125	37	16
K00663	aminoglycoside 6'-N-acetyltransferase [EC:2.3.1.82]	4.8066	0.028351	0.16965	Abscess	GC_00018672	0	0.125	37	16
K04708	3-dehydrosphinganine reductase [EC:1.1.1.102]	4.8066	0.028351	0.16965	Abscess	GC_00016534	0	0.125	37	16
K19824	rubrerythrin	4.8066	0.028351	0.16965	Abscess	GC_00011977	0	0.125	37	16
K14597	chlorobactene glucosyltransferase	4.8066	0.028351	0.16965	Abscess	GC_00012593	0	0.125	37	16
K01848	methylmalonyl-CoA mutase, N-terminal domain [EC:5.4.99.2]	4.8066	0.028351	0.16965	Abscess	GC_00012110	0	0.125	37	16
K25205	polysaccharide biosynthesis protein PslC	4.8066	0.028351	0.16965	Abscess	GC_00038878, GC_00050652	0	0.125	37	16
K11214	sedoheptulokinase [EC:2.7.1.14]	4.8066	0.028351	0.16965	Abscess	GC_00018155	0	0.125	37	16
K03518	aerobic carbon-monoxide dehydrogenase small subunit [EC:1.2.5.3]	4.8066	0.028351	0.16965	Abscess	GC_00017996	0	0.125	37	16
K12343	3-oxo-5-alpha-steroid 4-dehydrogenase 1 [EC:1.3.1.22]	4.8066	0.028351	0.16965	Abscess	GC_00013093	0	0.125	37	16
K10986	galactosamine PTS system EIID component	4.8066	0.028351	0.16965	Abscess	GC_00012526	0	0.125	37	16
K01183	chitinase [EC:3.2.1.14]	4.8066	0.028351	0.16965	Abscess	GC_00014709, GC_00029221	0	0.125	37	16
K07048	phosphotriesterase-related protein	4.8066	0.028351	0.16965	Abscess	GC_00043710, GC_00059771	0	0.125	37	16
K23513	riboflavin transport system ATP-binding protein	4.8066	0.028351	0.16965	Abscess	GC_00026763, GC_00034342	0	0.125	37	16
K08093	3-hexulose-6-phosphate synthase [EC:4.1.2.43]	4.8066	0.028351	0.16965	Abscess	GC_00036511, GC_00059756	0	0.125	37	16
K23356	HTH-type transcriptional regulator, sugar sensing transcriptional regulator	4.8066	0.028351	0.16965	Abscess	GC_00017254	0	0.125	37	16
K21578	betaine reductase complex component B subunit alpha [EC:1.21.4.4]	4.8066	0.028351	0.16965	Abscess	GC_00019384	0	0.125	37	16
K01138	uncharacterized sulfatase [EC:3.1.6.-]	4.8066	0.028351	0.16965	Abscess	GC_00014022, GC_00029857, GC_00061904	0	0.125	37	16
K13049	carboxypeptidase PM20D1 [EC:3.4.17.-]	4.8066	0.028351	0.16965	Abscess	GC_00035948, GC_00045864	0	0.125	37	16
K25035	S-methyl-5-thioribulose 1-phosphate isomerase [EC:5.3.3.23]	4.8066	0.028351	0.16965	Abscess	GC_00056046, GC_00062361	0	0.125	37	16
K01849	methylmalonyl-CoA mutase, C-terminal domain [EC:5.4.99.2]	4.8066	0.028351	0.16965	Abscess	GC_00011513	0	0.125	37	16
K19507	fructoselysine/glucoselysine PTS system EIIB component [EC:2.7.1.-]	4.8066	0.028351	0.16965	Abscess	GC_00015533	0	0.125	37	16
K02745	N-acetylgalactosamine PTS system EIIB component [EC:2.7.1.-]	4.8066	0.028351	0.16965	Abscess	GC_00016873	0	0.125	37	16
K03410	chemotaxis protein CheC	4.8066	0.028351	0.16965	Abscess	GC_00020169, GC_00058854	0	0.125	37	16
K19424	glycosyltransferase EpsF [EC:2.4.-.-]	4.8066	0.028351	0.16965	Abscess	GC_00018015	0	0.125	37	16
K05884	L-2-hydroxycarboxylate dehydrogenase (NAD+) [EC:1.1.1.337]	4.8066	0.028351	0.16965	Abscess	GC_00019635	0	0.125	37	16
K13818	molybdopterin-guanine dinucleotide biosynthesis protein [EC:2.7.7.77]	4.8066	0.028351	0.16965	Abscess	GC_00054793, GC_00056493	0	0.125	37	16
K19508	fructoselysine/glucoselysine PTS system EIIC component	4.8066	0.028351	0.16965	Abscess	GC_00056465, GC_00058784	0	0.125	37	16
K19171	DNA sulfur modification protein DndD	4.8066	0.028351	0.16965	Abscess	GC_00034346, GC_00039954	0	0.125	37	16
K03411	chemotaxis protein CheD [EC:3.5.1.44]	4.8066	0.028351	0.16965	Abscess	GC_00039663, GC_00040542	0	0.125	37	16
K01666	4-hydroxy 2-oxovalerate aldolase [EC:4.1.3.39]	4.8066	0.028351	0.16965	Abscess	GC_00053336, GC_00053422	0	0.125	37	16
K22116	gamma-polyglutamate biosynthesis protein CapC	4.8066	0.028351	0.16965	Abscess	GC_00037814, GC_00040613	0	0.125	37	16
K00022	3-hydroxyacyl-CoA dehydrogenase [EC:1.1.1.35]	4.8066	0.028351	0.16965	Abscess	GC_00013429	0	0.125	37	16
K04835	methylaspartate ammonia-lyase [EC:4.3.1.2]	4.8066	0.028351	0.16965	Abscess	GC_00017021	0	0.125	37	16
K13566	omega-amidase [EC:3.5.1.3]	4.8066	0.028351	0.16965	Abscess	GC_00022191, GC_00043185	0	0.125	37	16
K01591	orotidine-5'-phosphate decarboxylase [EC:4.1.1.23]	4.8066	0.028351	0.16965	Plaque	GC_00000550, GC_00001005, GC_00001255, GC_00002034, GC_00003090, GC_00009051, GC_00013719, GC_00015332, GC_00022135, GC_00023792, GC_00031474, GC_00041851, GC_00049009, GC_00050190	1	0.875	37	16
K00762	orotate phosphoribosyltransferase [EC:2.4.2.10]	4.8066	0.028351	0.16965	Plaque	GC_00000428, GC_00000959, GC_00001101, GC_00001148, GC_00002291, GC_00005613, GC_00009044, GC_00037685, GC_00061640	1	0.875	37	16
K03060	DNA-directed RNA polymerase subunit omega [EC:2.7.7.6]	4.8066	0.028351	0.16965	Plaque	GC_00001027, GC_00003126, GC_00003511, GC_00005590, GC_00006433, GC_00007828, GC_00009101, GC_00009864, GC_00009970, GC_00010797, GC_00012937, GC_00013991, GC_00017833, GC_00028994, GC_00046209, GC_00053104, GC_00061772	1	0.875	37	16
K16137	TetR/AcrR family transcriptional regulator, transcriptional repressor for nem operon	4.79462	0.0285487	0.16965	Plaque	GC_00003109, GC_00006091, GC_00008692, GC_00011169, GC_00011804, GC_00015439, GC_00020622, GC_00023374, GC_00030572, GC_00030906, GC_00040096, GC_00047609, GC_00049797, GC_00056597	0.3514	0.0625	37	16
K06191	glutaredoxin-like protein NrdH	4.79462	0.0285487	0.16965	Plaque	GC_00000949, GC_00004151, GC_00010338, GC_00014159, GC_00061806	0.3514	0.0625	37	16
K06149	universal stress protein A	4.79462	0.0285487	0.16965	Plaque	GC_00003560, GC_00005547, GC_00010489, GC_00041809, GC_00048749	0.3514	0.0625	37	16
K01911	o-succinylbenzoate---CoA ligase [EC:6.2.1.26]	4.79462	0.0285487	0.16965	Plaque	GC_00008960, GC_00013077, GC_00014302, GC_00016382, GC_00023014, GC_00030807, GC_00033504, GC_00037805, GC_00043625	0.3514	0.0625	37	16
K00281	glycine cleavage system P protein (glycine dehydrogenase) [EC:1.4.4.2]	4.79462	0.0285487	0.16965	Plaque	GC_00000520, GC_00007896	0.3514	0.0625	37	16
K00230	menaquinone-dependent protoporphyrinogen oxidase [EC:1.3.5.3]	4.79462	0.0285487	0.16965	Plaque	GC_00006776, GC_00008167, GC_00012473, GC_00016404, GC_00023576, GC_00029984, GC_00042211, GC_00058238	0.3514	0.0625	37	16
K00054	hydroxymethylglutaryl-CoA reductase [EC:1.1.1.88]	4.79462	0.0285487	0.16965	Plaque	GC_00000614, GC_00015192, GC_00052005, GC_00057598	0.3514	0.0625	37	16
K24163	monovalent cation/hydrogen antiporter	4.79462	0.0285487	0.16965	Plaque	GC_00004995, GC_00009818, GC_00013703, GC_00014702, GC_00016759, GC_00019071, GC_00027636, GC_00033249, GC_00045278, GC_00061906	0.3514	0.0625	37	16
K02075	zinc/manganese transport system permease protein	4.79462	0.0285487	0.16965	Plaque	GC_00003534, GC_00004413, GC_00011411, GC_00014583, GC_00039474	0.3514	0.0625	37	16
K07693	two-component system, NarL family, response regulator DesR	4.79462	0.0285487	0.16965	Plaque	GC_00000331, GC_00003224, GC_00049356	0.3514	0.0625	37	16
K01338	ATP-dependent Lon protease [EC:3.4.21.53]	4.79462	0.0285487	0.16965	Abscess	GC_00000670, GC_00001502, GC_00001538, GC_00004679, GC_00008538, GC_00009626, GC_00013874, GC_00014126, GC_00030730, GC_00031076, GC_00042295, GC_00048815	0.6486	0.9375	37	16
K03569	rod shape-determining protein MreB and related proteins	4.79462	0.0285487	0.16965	Abscess	GC_00000132, GC_00000720, GC_00000740, GC_00002669, GC_00016970, GC_00045986, GC_00047407, GC_00051262, GC_00054536	0.6486	0.9375	37	16
K01223	6-phospho-beta-glucosidase [EC:3.2.1.86]	4.70713	0.0300377	0.16965	Plaque	GC_00000186, GC_00001761, GC_00011943, GC_00024715, GC_00034686, GC_00053680, GC_00054385, GC_00061174, GC_00062215	0.4324	0.125	37	16
K18697	phosphatidylglycerophosphatase C [EC:3.1.3.27]	4.70713	0.0300377	0.16965	Plaque	GC_00003020, GC_00005619, GC_00009274, GC_00009281, GC_00012664, GC_00014264, GC_00032807, GC_00055280	0.4324	0.125	37	16
K18928	L-lactate dehydrogenase complex protein LldE	4.70713	0.0300377	0.16965	Plaque	GC_00001272, GC_00004585, GC_00008457, GC_00018977, GC_00052684	0.4324	0.125	37	16
K01639	N-acetylneuraminate lyase [EC:4.1.3.3]	4.70713	0.0300377	0.16965	Plaque	GC_00001941, GC_00002153, GC_00004142, GC_00025147, GC_00043844	0.4324	0.125	37	16
K21745	MerR family transcriptional regulator, aldehyde-responsive regulator	4.70713	0.0300377	0.16965	Plaque	GC_00007348, GC_00014931, GC_00016415, GC_00017046, GC_00017203, GC_00018680, GC_00023231, GC_00029281, GC_00034249, GC_00040644, GC_00040955, GC_00053894, GC_00054033, GC_00056794, GC_00063345	0.4324	0.125	37	16
K01817	phosphoribosylanthranilate isomerase [EC:5.3.1.24]	4.70713	0.0300377	0.16965	Plaque	GC_00001604, GC_00004758, GC_00015528, GC_00025088, GC_00041927, GC_00042618, GC_00050318, GC_00053165	0.4324	0.125	37	16
K04516	chorismate mutase [EC:5.4.99.5]	4.70713	0.0300377	0.16965	Abscess	GC_00001186, GC_00002046, GC_00003909, GC_00008127, GC_00009478, GC_00011367, GC_00014342, GC_00015956, GC_00026926, GC_00027699, GC_00027901, GC_00029372, GC_00030171, GC_00040845, GC_00042930, GC_00050625, GC_00050958, GC_00054051, GC_00057945, GC_00059584	0.5676	0.875	37	16
K07113	UPF0716 protein FxsA	4.68826	0.0303694	0.16965	Plaque	GC_00011768, GC_00022200, GC_00027459, GC_00043388, GC_00048271, GC_00054058, GC_00060507, GC_00062851	0.2432	0	37	16
K08682	acyl carrier protein phosphodiesterase [EC:3.1.4.14]	4.68826	0.0303694	0.16965	Plaque	GC_00001741, GC_00013433	0.2432	0	37	16
K03557	Fis family transcriptional regulator, factor for inversion stimulation protein	4.68826	0.0303694	0.16965	Plaque	GC_00003715, GC_00006273, GC_00049606	0.2432	0	37	16
K07323	phospholipid transport system substrate-binding protein	4.68826	0.0303694	0.16965	Plaque	GC_00004773, GC_00010978, GC_00018170, GC_00033851, GC_00052514	0.2432	0	37	16
K00557	tRNA (uracil-5-)-methyltransferase [EC:2.1.1.35]	4.68826	0.0303694	0.16965	Plaque	GC_00000955	0.2432	0	37	16
K08159	MFS transporter, DHA1 family, L-arabinose/isopropyl-beta-D-thiogalactopyranoside export protein	4.68826	0.0303694	0.16965	Plaque	GC_00000927	0.2432	0	37	16
K08311	putative (di)nucleoside polyphosphate hydrolase [EC:3.6.1.-]	4.68826	0.0303694	0.16965	Plaque	GC_00002437, GC_00006544	0.2432	0	37	16
K07278	translocation and assembly module TamA	4.68826	0.0303694	0.16965	Plaque	GC_00003879, GC_00003920, GC_00038086, GC_00057985	0.2432	0	37	16
K22736	vacuolar iron transporter family protein	4.68826	0.0303694	0.16965	Plaque	GC_00004842, GC_00007297, GC_00019376, GC_00063276	0.2432	0	37	16
K15777	4,5-DOPA dioxygenase extradiol [EC:1.13.11.-]	4.68826	0.0303694	0.16965	Plaque	GC_00003208, GC_00019408, GC_00021383, GC_00034256, GC_00041965	0.2432	0	37	16
K07390	monothiol glutaredoxin	4.68826	0.0303694	0.16965	Plaque	GC_00002633, GC_00003935	0.2432	0	37	16
K03599	stringent starvation protein A	4.68826	0.0303694	0.16965	Plaque	GC_00003596, GC_00005306	0.2432	0	37	16
K00131	glyceraldehyde-3-phosphate dehydrogenase (NADP+) [EC:1.2.1.9]	4.68826	0.0303694	0.16965	Plaque	GC_00001814, GC_00013147	0.2432	0	37	16
K07122	phospholipid transport system transporter-binding protein	4.68826	0.0303694	0.16965	Plaque	GC_00006878, GC_00007998, GC_00025084, GC_00025278, GC_00042743	0.2432	0	37	16
K03600	stringent starvation protein B	4.68826	0.0303694	0.16965	Plaque	GC_00004249, GC_00007396, GC_00035868, GC_00040522	0.2432	0	37	16
K07287	outer membrane protein assembly factor BamC	4.68826	0.0303694	0.16965	Plaque	GC_00007566, GC_00007946, GC_00045430, GC_00049135, GC_00055829	0.2432	0	37	16
K03808	paraquat-inducible protein A	4.68826	0.0303694	0.16965	Plaque	GC_00003938, GC_00008063, GC_00025879, GC_00028972, GC_00043914, GC_00047119	0.2432	0	37	16
K08310	dihydroneopterin triphosphate diphosphatase [EC:3.6.1.67]	4.68826	0.0303694	0.16965	Plaque	GC_00004292, GC_00010108, GC_00022517, GC_00030557	0.2432	0	37	16
K03611	protein dithiol:quinone oxidoreductase [EC:1.8.5.9]	4.68826	0.0303694	0.16965	Plaque	GC_00006548, GC_00007332, GC_00043266, GC_00045909, GC_00056672	0.2432	0	37	16
K06186	outer membrane protein assembly factor BamE	4.68826	0.0303694	0.16965	Plaque	GC_00006407, GC_00009318, GC_00042155, GC_00047650, GC_00054410	0.2432	0	37	16
K03981	thiol:disulfide interchange protein DsbC [EC:5.3.4.1]	4.68826	0.0303694	0.16965	Plaque	GC_00004652, GC_00004849, GC_00048482, GC_00060909, GC_00061564	0.2432	0	37	16
K01433	formyltetrahydrofolate deformylase [EC:3.5.1.10]	4.68826	0.0303694	0.16965	Plaque	GC_00002739, GC_00007914, GC_00039491	0.2432	0	37	16
K03656	ATP-dependent DNA helicase Rep [EC:5.6.2.4]	4.68826	0.0303694	0.16965	Plaque	GC_00004090, GC_00009819, GC_00026576, GC_00053254	0.2432	0	37	16
K02494	outer membrane lipoprotein LolB	4.68826	0.0303694	0.16965	Plaque	GC_00007520, GC_00008701, GC_00028413, GC_00040360, GC_00045249	0.2432	0	37	16
K01525	bis(5'-nucleosyl)-tetraphosphatase (symmetrical) [EC:3.6.1.41]	4.68826	0.0303694	0.16965	Plaque	GC_00003888, GC_00006976, GC_00020578, GC_00062905	0.2432	0	37	16
K00336	NADH-quinone oxidoreductase subunit G [EC:7.1.1.2]	4.68826	0.0303694	0.16965	Plaque	GC_00003870, GC_00004912, GC_00039708, GC_00061663	0.2432	0	37	16
K03806	N-acetyl-anhydromuramoyl-L-alanine amidase [EC:3.5.1.28]	4.68826	0.0303694	0.16965	Plaque	GC_00003549, GC_00003866	0.2432	0	37	16
K13694	murein DD-endopeptidase / murein LD-carboxypeptidase [EC:3.4.-.- 3.4.17.13]	4.68826	0.0303694	0.16965	Plaque	GC_00003353, GC_00008227, GC_00008449, GC_00056744	0.2432	0	37	16
K08305	membrane-bound lytic murein transglycosylase B [EC:4.2.2.-]	4.68826	0.0303694	0.16965	Plaque	GC_00005385, GC_00009726, GC_00032646, GC_00051738, GC_00059661	0.2432	0	37	16
K02498	HemY protein	4.68826	0.0303694	0.16965	Plaque	GC_00004547, GC_00010992, GC_00025023, GC_00027545	0.2432	0	37	16
K05788	integration host factor subunit beta	4.68826	0.0303694	0.16965	Plaque	GC_00000724	0.2432	0	37	16
K03576	LysR family transcriptional regulator, regulator for metE and metH	4.68826	0.0303694	0.16965	Plaque	GC_00001671, GC_00016426	0.2432	0	37	16
K21741	reactive chlorine resistance protein C	4.68826	0.0303694	0.16965	Plaque	GC_00001715, GC_00010322, GC_00048001	0.2432	0	37	16
K06190	intracellular septation protein	4.68826	0.0303694	0.16965	Plaque	GC_00002078, GC_00005056, GC_00007069, GC_00023721, GC_00057929	0.2432	0	37	16
K07320	ribosomal protein L3 glutamine methyltransferase [EC:2.1.1.298]	4.68826	0.0303694	0.16965	Plaque	GC_00004391, GC_00007981, GC_00055508, GC_00056776	0.2432	0	37	16
K06181	23S rRNA pseudouridine2457 synthase [EC:5.4.99.20]	4.68826	0.0303694	0.16965	Plaque	GC_00002711, GC_00003258	0.2432	0	37	16
K06192	paraquat-inducible protein B	4.68826	0.0303694	0.16965	Plaque	GC_00005299, GC_00007905, GC_00029345, GC_00042608	0.2432	0	37	16
K04065	hyperosmotically inducible periplasmic protein	4.68826	0.0303694	0.16965	Plaque	GC_00007015, GC_00010112, GC_00019900, GC_00025535, GC_00049696	0.2432	0	37	16
K01414	oligopeptidase A [EC:3.4.24.70]	4.68826	0.0303694	0.16965	Plaque	GC_00003265, GC_00004252, GC_00031181	0.2432	0	37	16
K13888	membrane fusion protein, macrolide-specific efflux system	4.68826	0.0303694	0.16965	Plaque	GC_00005201, GC_00006812, GC_00032059, GC_00038274	0.2432	0	37	16
K00969	nicotinate-nucleotide adenylyltransferase [EC:2.7.7.18]	4.68826	0.0303694	0.16965	Abscess	GC_00001217, GC_00002584, GC_00005772, GC_00009687, GC_00012270, GC_00015016, GC_00017304, GC_00017582, GC_00018721, GC_00021344, GC_00023665, GC_00031597, GC_00033275, GC_00036301, GC_00037137, GC_00040504, GC_00040981, GC_00041123, GC_00041153, GC_00043586, GC_00049853, GC_00058432, GC_00059209	0.7568	1	37	16
K01520	dUTP diphosphatase [EC:3.6.1.23]	4.68826	0.0303694	0.16965	Abscess	GC_00000243, GC_00000852, GC_00002894, GC_00006072, GC_00007301, GC_00007549, GC_00008602, GC_00049155	0.7568	1	37	16
K10672	glycine reductase complex component B subunit gamma [EC:1.21.4.2]	4.6677	0.0307351	0.170095	Abscess	GC_00000587, GC_00001158, GC_00011515, GC_00012400, GC_00024402, GC_00051556, GC_00058715	0.0811	0.3125	37	16
K12243	AraC family transcriptional regulator, transcriptional activator of the genes for pyochelin and ferripyochelin receptors	4.6677	0.0307351	0.170095	Abscess	GC_00009463, GC_00012141, GC_00026347, GC_00033339, GC_00033784, GC_00040362, GC_00047976, GC_00062580	0.0811	0.3125	37	16
K00177	2-oxoglutarate ferredoxin oxidoreductase subunit gamma [EC:1.2.7.3]	4.6677	0.0307351	0.170095	Abscess	GC_00002464, GC_00022914, GC_00043413, GC_00045883	0.0811	0.3125	37	16
K00820	glutamine---fructose-6-phosphate transaminase (isomerizing) [EC:2.6.1.16]	4.6677	0.0307351	0.170095	Plaque	GC_00000560, GC_00001181, GC_00001420, GC_00001887, GC_00002470, GC_00014084, GC_00023468, GC_00039375, GC_00039571, GC_00054084	0.9189	0.6875	37	16
K07488	transposase	4.6677	0.0307351	0.170095	Plaque	GC_00000173, GC_00000247, GC_00000269, GC_00000293, GC_00000320, GC_00000364, GC_00000367, GC_00000462, GC_00000500, GC_00000572, GC_00000573, GC_00000698, GC_00000699, GC_00001082, GC_00001084, GC_00001466, GC_00001979, GC_00001983, GC_00002194, GC_00002316, GC_00002531, GC_00002534, GC_00002539, GC_00002548, GC_00002635, GC_00002774, GC_00002787, GC_00003767, GC_00003770, GC_00003772, GC_000037…	0.9189	0.6875	37	16
K03587	cell division protein FtsI (penicillin-binding protein 3) [EC:3.4.16.4]	4.57432	0.0324547	0.1773	Plaque	GC_00003539, GC_00007318, GC_00007757, GC_00008343, GC_00008660, GC_00010959, GC_00011479, GC_00014743, GC_00015306, GC_00018009, GC_00018733, GC_00020150, GC_00027573, GC_00029041, GC_00029613, GC_00037042, GC_00040428, GC_00045444, GC_00047235, GC_00053098, GC_00057243	0.8378	0.5625	37	16
K06958	RNase adapter protein RapZ	4.57432	0.0324547	0.1773	Plaque	GC_00002183, GC_00002527, GC_00003627, GC_00005327, GC_00006141, GC_00007371, GC_00007800, GC_00009586, GC_00015899, GC_00023728, GC_00030459, GC_00036499, GC_00038709, GC_00048266	0.8378	0.5625	37	16
K00995	CDP-diacylglycerol---glycerol-3-phosphate 3-phosphatidyltransferase [EC:2.7.8.5]	4.57432	0.0324547	0.1773	Plaque	GC_00002524, GC_00002930, GC_00003586, GC_00006869, GC_00008822, GC_00008905, GC_00008910, GC_00010757, GC_00011602, GC_00018200, GC_00021420, GC_00029856, GC_00033040, GC_00037323, GC_00056455	0.8378	0.5625	37	16
K03431	phosphoglucosamine mutase [EC:5.4.2.10]	4.57432	0.0324547	0.1773	Plaque	GC_00000854, GC_00001381, GC_00001458, GC_00001685, GC_00007098, GC_00010903, GC_00036025, GC_00061286	0.8378	0.5625	37	16
K23259	isopropanol dehydrogenase (NADP+) [EC:1.1.1.80]	4.57432	0.0324547	0.1773	Abscess	GC_00000535, GC_00017048, GC_00056570	0.1622	0.4375	37	16
K04094	methylenetetrahydrofolate--tRNA-(uracil-5-)-methyltransferase [EC:2.1.1.74]	4.57432	0.0324547	0.1773	Abscess	GC_00000392	0.1622	0.4375	37	16
K07736	CarD family transcriptional regulator, regulator of rRNA transcription	4.57432	0.0324547	0.1773	Abscess	GC_00002010, GC_00010523, GC_00023240, GC_00023688, GC_00028916, GC_00054871	0.1622	0.4375	37	16
K11928	sodium/proline symporter	4.52035	0.0334939	0.181641	Plaque	GC_00000580, GC_00001269, GC_00002901, GC_00006233	0.5676	0.25	37	16
K06020	energy-dependent translational throttle protein EttA	4.52035	0.0334939	0.181641	Plaque	GC_00000134	0.5676	0.25	37	16
K01999	branched-chain amino acid transport system substrate-binding protein	4.52035	0.0334939	0.181641	Abscess	GC_00001200, GC_00007474, GC_00007831, GC_00009775, GC_00010919, GC_00012102, GC_00013785, GC_00020373, GC_00021014, GC_00022486, GC_00022738, GC_00024775, GC_00027504, GC_00033353, GC_00037762, GC_00037850, GC_00040971, GC_00041166, GC_00042049, GC_00043959, GC_00056935, GC_00057404, GC_00057882, GC_00062764	0.4324	0.75	37	16
K03571	rod shape-determining protein MreD	4.52035	0.0334939	0.181641	Abscess	GC_00008086, GC_00010227, GC_00012992, GC_00018956, GC_00020466, GC_00020524, GC_00026511, GC_00028142, GC_00028191, GC_00029860, GC_00031508, GC_00035678, GC_00038093, GC_00039655, GC_00040602, GC_00043775, GC_00046561, GC_00054213, GC_00054601, GC_00054678, GC_00056008, GC_00056141, GC_00060055, GC_00060164	0.4324	0.75	37	16
K01193	beta-fructofuranosidase [EC:3.2.1.26]	4.2831	0.038493	0.189683	Plaque	GC_00003213, GC_00006482, GC_00006867, GC_00018806, GC_00019100, GC_00019742, GC_00025385, GC_00027760, GC_00029745, GC_00032040, GC_00033934, GC_00035566, GC_00039300, GC_00040869, GC_00041908, GC_00045959, GC_00056953, GC_00057318, GC_00059469, GC_00059853, GC_00060930	0.6216	0.3125	37	16
K02548	1,4-dihydroxy-2-naphthoate polyprenyltransferase [EC:2.5.1.74]	4.2831	0.038493	0.189683	Plaque	GC_00008461, GC_00009936, GC_00011756, GC_00013401, GC_00013968, GC_00018109, GC_00019057, GC_00026446, GC_00031034, GC_00034239, GC_00037041, GC_00037765, GC_00043237, GC_00044143, GC_00050972, GC_00051914, GC_00052048, GC_00053103, GC_00053435, GC_00058399, GC_00060072	0.6216	0.3125	37	16
K03072	preprotein translocase subunit SecD	4.2831	0.038493	0.189683	Plaque	GC_00001221, GC_00003479, GC_00006165, GC_00006197, GC_00007139, GC_00012803, GC_00015145, GC_00045710, GC_00062965	0.6216	0.3125	37	16
K01709	CDP-glucose 4,6-dehydratase [EC:4.2.1.45]	4.2719	0.0387476	0.189683	Abscess	GC_00003119, GC_00059712	0.0541	0.25	37	16
K18332	NADP-reducing hydrogenase subunit HndD [EC:1.12.1.3]	4.2719	0.0387476	0.189683	Abscess	GC_00008812, GC_00018933, GC_00030943	0.0541	0.25	37	16
K25151	gliding motility-associated transport system permease protein	4.2719	0.0387476	0.189683	Abscess	GC_00007313, GC_00009724, GC_00047512, GC_00050269, GC_00060776	0.0541	0.25	37	16
K00634	phosphate butyryltransferase [EC:2.3.1.19]	4.2719	0.0387476	0.189683	Abscess	GC_00010920, GC_00040559, GC_00054625, GC_00057232	0.0541	0.25	37	16
K25182	drug efflux transport system ATP-binding protein	4.2719	0.0387476	0.189683	Abscess	GC_00004631, GC_00021987, GC_00047247	0.0541	0.25	37	16
K03338	5-dehydro-2-deoxygluconokinase [EC:2.7.1.92]	4.2719	0.0387476	0.189683	Abscess	GC_00011856, GC_00017292, GC_00024399, GC_00047100	0.0541	0.25	37	16
K03337	5-deoxy-glucuronate isomerase [EC:5.3.1.30]	4.2719	0.0387476	0.189683	Abscess	GC_00018819, GC_00019020, GC_00025767, GC_00060129	0.0541	0.25	37	16
K12972	glyoxylate/hydroxypyruvate reductase [EC:1.1.1.79 1.1.1.81]	4.2719	0.0387476	0.189683	Abscess	GC_00017908, GC_00031570, GC_00035689, GC_00040436, GC_00048950	0.0541	0.25	37	16
K12452	CDP-4-dehydro-6-deoxyglucose reductase, E1 [EC:1.17.1.1]	4.2719	0.0387476	0.189683	Abscess	GC_00002188	0.0541	0.25	37	16
K18220	ribosomal protection tetracycline resistance protein	4.2719	0.0387476	0.189683	Abscess	GC_00006189, GC_00020310, GC_00027652, GC_00032023, GC_00057732, GC_00058449	0.0541	0.25	37	16
K03530	DNA-binding protein HU-beta	4.2719	0.0387476	0.189683	Plaque	GC_00000092, GC_00000389, GC_00000906, GC_00003463, GC_00023280, GC_00036064, GC_00038465	0.9459	0.75	37	16
K07058	membrane protein	4.2719	0.0387476	0.189683	Plaque	GC_00003570, GC_00006075, GC_00006741, GC_00006890, GC_00007142, GC_00007232, GC_00009923, GC_00014032, GC_00014381, GC_00015210, GC_00015942, GC_00017368, GC_00018398, GC_00022742, GC_00023616, GC_00024216, GC_00025092, GC_00029900, GC_00038850, GC_00040633, GC_00041683, GC_00043393, GC_00047209, GC_00047238, GC_00049858, GC_00050769, GC_00051303, GC_00052915, GC_00054973, GC_00055720, GC_000562…	0.9459	0.75	37	16
K02954	small subunit ribosomal protein S14	4.2719	0.0387476	0.189683	Plaque	GC_00000063, GC_00000579	0.9459	0.75	37	16
K02919	large subunit ribosomal protein L36	4.26826	0.0388306	0.189683	Plaque	GC_00000153, GC_00000227	0.7838	0.5	37	16
K06346	spoIIIJ-associated protein	4.1738	0.0410537	0.189683	Abscess	GC_00002477, GC_00004222, GC_00007771, GC_00008743, GC_00010635, GC_00016518, GC_00018204, GC_00031852, GC_00038466, GC_00041695, GC_00042499, GC_00046698, GC_00047057, GC_00049406, GC_00052672, GC_00055485, GC_00060767	0.5135	0.8125	37	16
K23010	metalloendopeptidase OMA1, mitochondrial [EC:3.4.24.-]	4.1738	0.0410537	0.189683	Plaque	GC_00001696, GC_00006956, GC_00009962, GC_00016234, GC_00017788, GC_00018067, GC_00024214, GC_00054303	0.4865	0.1875	37	16
K00882	1-phosphofructokinase [EC:2.7.1.56]	4.1738	0.0410537	0.189683	Plaque	GC_00006026, GC_00006293, GC_00008061, GC_00014864, GC_00018289, GC_00019040, GC_00033441, GC_00035125, GC_00035212, GC_00048197, GC_00048747, GC_00060615	0.4865	0.1875	37	16
K01623	fructose-bisphosphate aldolase, class I [EC:4.1.2.13]	4.1592	0.0414089	0.189683	Abscess	GC_00000202, GC_00023700, GC_00050415	0.3243	0.625	37	16
K07816	GTP pyrophosphokinase [EC:2.7.6.5]	4.1592	0.0414089	0.189683	Abscess	GC_00001697, GC_00002195, GC_00006039, GC_00011467, GC_00015527, GC_00017946, GC_00034245, GC_00036147, GC_00049056, GC_00057455, GC_00063045	0.3243	0.625	37	16
K00616	transaldolase [EC:2.2.1.2]	4.14776	0.0416896	0.189683	Plaque	GC_00001056, GC_00003086, GC_00003828, GC_00003868, GC_00005445, GC_00006377, GC_00010645, GC_00019536, GC_00022532, GC_00051233	0.7297	0.4375	37	16
K02341	DNA polymerase III subunit delta' [EC:2.7.7.7]	4.14776	0.0416896	0.189683	Plaque	GC_00003940, GC_00008422, GC_00008793, GC_00009010, GC_00013186, GC_00015087, GC_00015877, GC_00017305, GC_00021969, GC_00022027, GC_00024162, GC_00026572, GC_00031054, GC_00031753, GC_00033668, GC_00036378, GC_00041336, GC_00050333, GC_00057036, GC_00058652, GC_00062872	0.7297	0.4375	37	16
K00537	arsenate reductase (glutaredoxin) [EC:1.20.4.1]	4.14776	0.0416896	0.189683	Plaque	GC_00000252, GC_00002747, GC_00004940, GC_00006895, GC_00007720, GC_00019412, GC_00024287, GC_00032840, GC_00035199, GC_00036830, GC_00037582, GC_00040742, GC_00044359, GC_00058053, GC_00059347	0.7297	0.4375	37	16
K07339	mRNA interferase HicA [EC:3.1.-.-]	4.14776	0.0416896	0.189683	Abscess	GC_00001617, GC_00002924, GC_00012926, GC_00013003, GC_00013457, GC_00017239, GC_00017463, GC_00017524, GC_00020672, GC_00026348, GC_00036119, GC_00037306, GC_00045957, GC_00050082, GC_00050386	0.2703	0.5625	37	16
K07448	restriction system protein	4.14776	0.0416896	0.189683	Abscess	GC_00005199, GC_00018887, GC_00018994, GC_00020076, GC_00020487, GC_00020728, GC_00022807, GC_00023046, GC_00024362, GC_00026018, GC_00029795, GC_00030654, GC_00030764, GC_00034159, GC_00034215, GC_00036868, GC_00039688, GC_00040580, GC_00042531, GC_00044356, GC_00052624, GC_00053260, GC_00055020, GC_00055117, GC_00055653, GC_00060428, GC_00060946, GC_00063124	0.2703	0.5625	37	16
K01950	NAD+ synthase (glutamine-hydrolysing) [EC:6.3.5.1]	4.14776	0.0416896	0.189683	Abscess	GC_00001766, GC_00004307, GC_00009768, GC_00024447, GC_00041226, GC_00043077, GC_00044976, GC_00061651	0.2703	0.5625	37	16
K07223	porphyrinogen peroxidase [EC:1.11.1.-]	4.13633	0.0419721	0.189683	Plaque	GC_00004674, GC_00005228, GC_00023859, GC_00023982, GC_00025323, GC_00027198, GC_00029334, GC_00039668, GC_00041520	0.3243	0.0625	37	16
K25316	amino-acid racemase [EC:5.1.1.10]	4.13633	0.0419721	0.189683	Plaque	GC_00000316, GC_00033225	0.3243	0.0625	37	16
K13936	malonate transporter and related proteins	4.13633	0.0419721	0.189683	Plaque	GC_00007655, GC_00009319, GC_00009359, GC_00018920, GC_00024446, GC_00053924	0.3243	0.0625	37	16
K03313	Na+:H+ antiporter, NhaA family	4.13633	0.0419721	0.189683	Plaque	GC_00009131, GC_00013263, GC_00015274, GC_00015630, GC_00025429, GC_00035588, GC_00057134, GC_00059468, GC_00063350	0.3243	0.0625	37	16
K00019	3-hydroxybutyrate dehydrogenase [EC:1.1.1.30]	4.13633	0.0419721	0.189683	Plaque	GC_00001687, GC_00009642, GC_00019221, GC_00035765, GC_00052109	0.3243	0.0625	37	16
K06178	23S rRNA pseudouridine2605 synthase [EC:5.4.99.22]	4.12235	0.0423201	0.189683	Plaque	GC_00001719, GC_00001731, GC_00002365, GC_00003481, GC_00004952, GC_00005211, GC_00008580, GC_00008803, GC_00014243, GC_00014566, GC_00019284, GC_00026911, GC_00029514, GC_00045809, GC_00056460	0.973	0.8125	37	16
K01915	glutamine synthetase [EC:6.3.1.2]	4.12235	0.0423201	0.189683	Plaque	GC_00000264, GC_00000413, GC_00000635, GC_00001306, GC_00003140, GC_00003423, GC_00008278, GC_00024016, GC_00037791, GC_00063182	0.973	0.8125	37	16
K07560	D-aminoacyl-tRNA deacylase [EC:3.1.1.96]	4.12235	0.0423201	0.189683	Plaque	GC_00000145, GC_00001137, GC_00002090, GC_00002752, GC_00003305	0.973	0.8125	37	16
K01834	2,3-bisphosphoglycerate-dependent phosphoglycerate mutase [EC:5.4.2.11]	4.12235	0.0423201	0.189683	Plaque	GC_00000046, GC_00003120, GC_00008432, GC_00013903, GC_00014828, GC_00027637, GC_00041473, GC_00063282	0.973	0.8125	37	16
K01104	protein-tyrosine phosphatase [EC:3.1.3.48]	4.12235	0.0423201	0.189683	Abscess	GC_00025074, GC_00030243, GC_00032076, GC_00035833, GC_00038706, GC_00050030, GC_00058057	0.027	0.1875	37	16
K13927	holo-ACP synthase / triphosphoribosyl-dephospho-CoA synthase [EC:2.7.7.61 2.4.2.52]	4.12235	0.0423201	0.189683	Abscess	GC_00035607, GC_00039349, GC_00042386, GC_00055324	0.027	0.1875	37	16
K06306	spore germination protein	4.12235	0.0423201	0.189683	Abscess	GC_00021452, GC_00022483, GC_00025004, GC_00025578	0.027	0.1875	37	16
K03404	magnesium chelatase subunit D [EC:6.6.1.1]	4.12235	0.0423201	0.189683	Abscess	GC_00033793, GC_00039391, GC_00053085, GC_00057363	0.027	0.1875	37	16
K01573	oxaloacetate decarboxylase (Na+ extruding) subunit gamma	4.12235	0.0423201	0.189683	Abscess	GC_00014671, GC_00022876, GC_00029550	0.027	0.1875	37	16
K01777	proline racemase [EC:5.1.1.4]	4.12235	0.0423201	0.189683	Abscess	GC_00006028, GC_00038057	0.027	0.1875	37	16
K01753	D-serine dehydratase [EC:4.3.1.18]	4.12235	0.0423201	0.189683	Abscess	GC_00009331, GC_00043332	0.027	0.1875	37	16
K21576	glycine/sarcosine/betaine reductase complex component C subunit alpha [EC:1.21.4.2 1.21.4.3 1.21.4.4]	4.12235	0.0423201	0.189683	Abscess	GC_00008125, GC_00048347	0.027	0.1875	37	16
K25314	fucokinase / fucose-1-phosphate guanylyltransferase [EC:2.7.1.52 2.7.7.30]	4.12235	0.0423201	0.189683	Abscess	GC_00012079, GC_00015245	0.027	0.1875	37	16
K25187	pyoluteorin transport system permease protein	4.12235	0.0423201	0.189683	Abscess	GC_00005085, GC_00005578	0.027	0.1875	37	16
K03300	citrate-Mg2+:H+ or citrate-Ca2+:H+ symporter, CitMHS family	4.12235	0.0423201	0.189683	Abscess	GC_00015186, GC_00015619	0.027	0.1875	37	16
K26113	lactate dehydrogenase (NAD+,ferredoxin) subunit LctD [EC:1.1.1.436]	4.12235	0.0423201	0.189683	Abscess	GC_00007930, GC_00029797	0.027	0.1875	37	16
K00718	galactoside 2-L-fucosyltransferase 1/2 [EC:2.4.1.69]	4.12235	0.0423201	0.189683	Abscess	GC_00012715, GC_00039563, GC_00040309, GC_00044605, GC_00062717	0.027	0.1875	37	16
K19333	IclR family transcriptional regulator, KDG regulon repressor	4.12235	0.0423201	0.189683	Abscess	GC_00018876, GC_00047578, GC_00063149	0.027	0.1875	37	16
K23508	galactofuranose transport system substrate-binding protein	4.12235	0.0423201	0.189683	Abscess	GC_00018292, GC_00026964, GC_00036566, GC_00060954	0.027	0.1875	37	16
K08260	adenosylcobinamide hydrolase [EC:3.5.1.90]	4.12235	0.0423201	0.189683	Abscess	GC_00026024, GC_00026193, GC_00027600, GC_00032826, GC_00044154	0.027	0.1875	37	16
K21006	polysaccharide biosynthesis protein PelA	4.12235	0.0423201	0.189683	Abscess	GC_00007204, GC_00042283	0.027	0.1875	37	16
K11921	LysR family transcriptional regulator, cyn operon transcriptional activator	4.12235	0.0423201	0.189683	Abscess	GC_00024108, GC_00026107, GC_00042407, GC_00062241	0.027	0.1875	37	16
K19268	methylaspartate mutase epsilon subunit [EC:5.4.99.1]	4.12235	0.0423201	0.189683	Abscess	GC_00012471, GC_00016037	0.027	0.1875	37	16
K07670	two-component system, OmpR family, response regulator MtrA	4.07472	0.0435294	0.189683	Plaque	GC_00001248	0.2162	0	37	16
K18991	AraC family transcriptional regulator, activator of mtrCDE	4.07472	0.0435294	0.189683	Plaque	GC_00005408, GC_00008173, GC_00031577, GC_00035597	0.2162	0	37	16
K10763	DnaA-homolog protein	4.07472	0.0435294	0.189683	Plaque	GC_00004888, GC_00009454, GC_00054640	0.2162	0	37	16
K07654	two-component system, OmpR family, sensor histidine kinase MtrB [EC:2.7.13.3]	4.07472	0.0435294	0.189683	Plaque	GC_00009070, GC_00013305, GC_00015757, GC_00026214	0.2162	0	37	16
K13628	iron-sulfur cluster assembly protein	4.07472	0.0435294	0.189683	Plaque	GC_00001361	0.2162	0	37	16
K15724	iron-sulfur cluster insertion protein	4.07472	0.0435294	0.189683	Plaque	GC_00001378	0.2162	0	37	16
K26249	nucleoid-associated protein Lsr2	4.07472	0.0435294	0.189683	Plaque	GC_00005417, GC_00011591, GC_00028338, GC_00058918	0.2162	0	37	16
K03304	tellurite resistance protein	4.07472	0.0435294	0.189683	Plaque	GC_00002386, GC_00018149	0.2162	0	37	16
K13985	N-acyl-phosphatidylethanolamine-hydrolysing phospholipase D [EC:3.1.4.54]	4.07472	0.0435294	0.189683	Plaque	GC_00015508, GC_00017877, GC_00018978, GC_00030458, GC_00043044	0.2162	0	37	16
K01616	multifunctional 2-oxoglutarate metabolism enzyme [EC:2.2.1.5 4.1.1.71 1.2.4.2 2.3.1.61]	4.07472	0.0435294	0.189683	Plaque	GC_00003519, GC_00019503, GC_00045232	0.2162	0	37	16
K13640	MerR family transcriptional regulator, heat shock protein HspR	4.07472	0.0435294	0.189683	Plaque	GC_00008806, GC_00015669, GC_00019688, GC_00020143	0.2162	0	37	16
K02742	SprT protein	4.07472	0.0435294	0.189683	Plaque	GC_00006094, GC_00007177, GC_00013407	0.2162	0	37	16
K23258	8-oxo-(d)GTP phosphatase [EC:3.6.1.69]	4.07472	0.0435294	0.189683	Plaque	GC_00010950, GC_00016012, GC_00024552, GC_00036211, GC_00045879	0.2162	0	37	16
K13677	1,2-diacylglycerol-3-alpha-glucose alpha-1,2-glucosyltransferase [EC:2.4.1.208]	4.07472	0.0435294	0.189683	Plaque	GC_00002888, GC_00014215, GC_00026483	0.2162	0	37	16
K26252	DtxR family transcriptional regulator, iron-dependent repressor	4.07472	0.0435294	0.189683	Plaque	GC_00002979, GC_00010697	0.2162	0	37	16
K01554	8-oxo-dGDP phosphatase [EC:3.6.1.58]	4.07472	0.0435294	0.189683	Plaque	GC_00008984, GC_00015386, GC_00018465, GC_00027978	0.2162	0	37	16
K19416	modulator of FtsH protease	4.07472	0.0435294	0.189683	Plaque	GC_00007951, GC_00009487, GC_00025841, GC_00030465	0.2162	0	37	16
K03727	ATP-dependent RNA helicase HelY [EC:3.6.4.-]	4.07472	0.0435294	0.189683	Plaque	GC_00006149, GC_00012653, GC_00018103, GC_00049152	0.2162	0	37	16
K11206	deaminated glutathione amidase [EC:3.5.1.128]	4.07472	0.0435294	0.189683	Plaque	GC_00003750, GC_00026360, GC_00036745, GC_00058533	0.2162	0	37	16
K08304	membrane-bound lytic murein transglycosylase A [EC:4.2.2.-]	4.07472	0.0435294	0.189683	Plaque	GC_00005086, GC_00006783, GC_00053489	0.2162	0	37	16
K03484	LacI family transcriptional regulator, sucrose operon repressor	4.07472	0.0435294	0.189683	Plaque	GC_00010452, GC_00010973, GC_00016136	0.2162	0	37	16
K06994	putative drug exporter of the RND superfamily	4.07472	0.0435294	0.189683	Plaque	GC_00005528, GC_00013372, GC_00016606, GC_00019105, GC_00027231, GC_00027556, GC_00035741, GC_00054523, GC_00057908, GC_00063155	0.2162	0	37	16
K05522	endonuclease VIII [EC:3.2.2.- 4.2.99.18]	4.07472	0.0435294	0.189683	Plaque	GC_00006666, GC_00009027, GC_00016228, GC_00018890	0.2162	0	37	16
K18476	TetR/AcrR family transcriptional regulator, tetracycline repressor protein	4.07472	0.0435294	0.189683	Plaque	GC_00005933, GC_00009021, GC_00011439, GC_00014964, GC_00016347, GC_00017816, GC_00018229, GC_00025264, GC_00025790, GC_00029601, GC_00034652, GC_00035972, GC_00037024, GC_00037481, GC_00039335, GC_00044066, GC_00048694, GC_00051884, GC_00054428, GC_00060493	0.2162	0	37	16
K14254	aminotransferase	4.07472	0.0435294	0.189683	Plaque	GC_00008283, GC_00009038, GC_00015372	0.2162	0	37	16
K08372	putative serine protease PepD [EC:3.4.21.-]	4.07472	0.0435294	0.189683	Plaque	GC_00012192, GC_00032761, GC_00035744, GC_00036872, GC_00039336, GC_00045285, GC_00062176	0.2162	0	37	16
K07152	protein SCO1	4.07472	0.0435294	0.189683	Plaque	GC_00005519, GC_00011744, GC_00033323, GC_00043770, GC_00051465, GC_00061781	0.2162	0	37	16
K07503	endonuclease [EC:3.1.-.-]	4.07472	0.0435294	0.189683	Plaque	GC_00001144	0.2162	0	37	16
K07442	tRNA (adenine57-N1/adenine58-N1)-methyltransferase catalytic subunit [EC:2.1.1.219 2.1.1.220]	4.07472	0.0435294	0.189683	Plaque	GC_00002958, GC_00007162	0.2162	0	37	16
K06202	iron-sulfur cluster assembly protein CyaY	4.07472	0.0435294	0.189683	Plaque	GC_00003842, GC_00006395, GC_00032678	0.2162	0	37	16
K22489	MarR family transcriptional regulator, temperature-dependent positive regulator of motility	4.07472	0.0435294	0.189683	Plaque	GC_00001117	0.2162	0	37	16
K04044	molecular chaperone HscA	4.07472	0.0435294	0.189683	Plaque	GC_00001331	0.2162	0	37	16
K13634	LysR family transcriptional regulator, cys regulon transcriptional activator	4.07472	0.0435294	0.189683	Plaque	GC_00005455, GC_00007760, GC_00034527	0.2162	0	37	16
K05602	histidinol-phosphatase [EC:3.1.3.15]	4.07472	0.0435294	0.189683	Plaque	GC_00001250	0.2162	0	37	16
K01792	glucose-6-phosphate 1-epimerase [EC:5.1.3.15]	4.07472	0.0435294	0.189683	Plaque	GC_00008486, GC_00008666, GC_00027916, GC_00049279	0.2162	0	37	16
K26441	DNA ligase [EC:6.5.1.1]	4.07472	0.0435294	0.189683	Plaque	GC_00001219	0.2162	0	37	16
K14347	solute carrier family 10 (sodium/bile acid cotransporter), member 7	4.07472	0.0435294	0.189683	Plaque	GC_00005479, GC_00016245, GC_00026661, GC_00036587	0.2162	0	37	16
K13643	Rrf2 family transcriptional regulator, iron-sulfur cluster assembly transcription factor	4.07472	0.0435294	0.189683	Plaque	GC_00001443	0.2162	0	37	16
K03835	tryptophan-specific transport protein	4.07472	0.0435294	0.189683	Plaque	GC_00000916, GC_00031118	0.2162	0	37	16
K09012	DeoR family transcriptional regulator, suf operon transcriptional repressor	4.07472	0.0435294	0.189683	Plaque	GC_00008476, GC_00011230, GC_00017518, GC_00055911	0.2162	0	37	16
K12996	rhamnosyltransferase [EC:2.4.1.-]	4.07472	0.0435294	0.189683	Plaque	GC_00010663, GC_00013809, GC_00016901, GC_00017109, GC_00021670, GC_00026392, GC_00037671, GC_00051704, GC_00053143, GC_00056295, GC_00060803	0.2162	0	37	16
K03788	acid phosphatase (class B) [EC:3.1.3.2]	4.07472	0.0435294	0.189683	Plaque	GC_00005473, GC_00008405, GC_00057606	0.2162	0	37	16
K02558	UDP-N-acetylmuramate: L-alanyl-gamma-D-glutamyl-meso-diaminopimelate ligase [EC:6.3.2.45]	4.07472	0.0435294	0.189683	Plaque	GC_00001198	0.2162	0	37	16
K07262	serine-type D-Ala-D-Ala endopeptidase (penicillin-binding protein 7) [EC:3.4.21.-]	4.07472	0.0435294	0.189683	Plaque	GC_00005599, GC_00006805, GC_00027254	0.2162	0	37	16
K24017	phosphoribosyl isomerase A [EC:5.3.1.16 5.3.1.24]	4.07472	0.0435294	0.189683	Plaque	GC_00002230, GC_00018342	0.2162	0	37	16
K00886	polyphosphate glucokinase [EC:2.7.1.63]	4.07472	0.0435294	0.189683	Plaque	GC_00002061, GC_00010456, GC_00016526	0.2162	0	37	16
K03212	23S rRNA (uracil747-C5)-methyltransferase [EC:2.1.1.189]	4.07472	0.0435294	0.189683	Plaque	GC_00009671, GC_00009873, GC_00011281	0.2162	0	37	16
K05527	BolA family transcriptional regulator, general stress-responsive regulator	4.07472	0.0435294	0.189683	Plaque	GC_00005469, GC_00005662, GC_00006803, GC_00007518, GC_00037547, GC_00049570	0.2162	0	37	16
K00435	hydrogen peroxide-dependent heme synthase [EC:1.3.98.5]	4.07472	0.0435294	0.189683	Plaque	GC_00005046, GC_00014841, GC_00019058	0.2162	0	37	16
K03554	recombination associated protein RdgC	4.07472	0.0435294	0.189683	Plaque	GC_00004956, GC_00006423, GC_00036132	0.2162	0	37	16
K08973	protoporphyrinogen IX oxidase [EC:1.3.99.-]	4.07472	0.0435294	0.189683	Plaque	GC_00004701, GC_00015746, GC_00021945, GC_00032853	0.2162	0	37	16
K01681	aconitate hydratase [EC:4.2.1.3]	4.07472	0.0435294	0.189683	Plaque	GC_00001266	0.2162	0	37	16
K08166	MFS transporter, DHA2 family, methylenomycin A resistance protein	4.07472	0.0435294	0.189683	Plaque	GC_00003243, GC_00010460, GC_00025672, GC_00046241	0.2162	0	37	16
K18955	WhiB family transcriptional regulator, redox-sensing transcriptional regulator	4.07472	0.0435294	0.189683	Plaque	GC_00001111, GC_00001506, GC_00007601, GC_00009405, GC_00009913	0.2162	0	37	16
K21416	acetoin:2,6-dichlorophenolindophenol oxidoreductase subunit alpha [EC:1.1.1.-]	4.07472	0.0435294	0.189683	Plaque	GC_00001512, GC_00041373	0.2162	0	37	16
K01420	CRP/FNR family transcriptional regulator, anaerobic regulatory protein	4.07472	0.0435294	0.189683	Plaque	GC_00004035, GC_00005955, GC_00043412	0.2162	0	37	16
K12503	short-chain Z-isoprenyl diphosphate synthase [EC:2.5.1.68]	4.07472	0.0435294	0.189683	Plaque	GC_00002432, GC_00012885	0.2162	0	37	16
K02339	DNA polymerase III subunit chi [EC:2.7.7.7]	4.07472	0.0435294	0.189683	Plaque	GC_00007388, GC_00010983, GC_00057967, GC_00059000	0.2162	0	37	16
K09159	antitoxin CptB	4.07472	0.0435294	0.189683	Plaque	GC_00006897, GC_00007384, GC_00052873, GC_00054827	0.2162	0	37	16
K13633	AraC family transcriptional regulator, transcriptional activator FtrA	4.07472	0.0435294	0.189683	Plaque	GC_00007489, GC_00008444, GC_00043524, GC_00044960	0.2162	0	37	16
K13497	anthranilate synthase/phosphoribosyltransferase [EC:4.1.3.27 2.4.2.18]	4.07472	0.0435294	0.189683	Plaque	GC_00001333	0.2162	0	37	16
K07305	peptide-methionine (R)-S-oxide reductase [EC:1.8.4.12]	4.07472	0.0435294	0.189683	Plaque	GC_00001357	0.2162	0	37	16
K06117	glycerol-1-phosphatase [EC:3.1.3.21]	4.07472	0.0435294	0.189683	Plaque	GC_00010140, GC_00012911, GC_00017475, GC_00036827	0.2162	0	37	16
K24136	glutathione-dependent peroxiredoxin [EC:1.11.1.27]	4.07472	0.0435294	0.189683	Plaque	GC_00001227	0.2162	0	37	16
K04082	molecular chaperone HscB	4.07472	0.0435294	0.189683	Plaque	GC_00004486, GC_00007791, GC_00032413	0.2162	0	37	16
K21417	acetoin:2,6-dichlorophenolindophenol oxidoreductase subunit beta [EC:1.1.1.-]	4.07472	0.0435294	0.189683	Plaque	GC_00001339	0.2162	0	37	16
K00795	farnesyl diphosphate synthase [EC:2.5.1.1 2.5.1.10]	4.07472	0.0435294	0.189683	Plaque	GC_00004533, GC_00007701, GC_00036964	0.2162	0	37	16
K04760	transcription elongation factor GreB	4.07472	0.0435294	0.189683	Plaque	GC_00003045, GC_00009884	0.2162	0	37	16
K12267	peptide methionine sulfoxide reductase msrA/msrB [EC:1.8.4.11 1.8.4.12]	4.07472	0.0435294	0.189683	Abscess	GC_00000006	0.7838	1	37	16
K03495	tRNA uridine 5-carboxymethylaminomethyl modification enzyme	4.07472	0.0435294	0.189683	Abscess	GC_00000341, GC_00000922, GC_00001047, GC_00001225, GC_00001548, GC_00003903, GC_00047693	0.7838	1	37	16
K07462	single-stranded-DNA-specific exonuclease [EC:3.1.-.-]	4.07472	0.0435294	0.189683	Abscess	GC_00002657, GC_00002949, GC_00003658, GC_00005530, GC_00005562, GC_00006366, GC_00006636, GC_00009125, GC_00009946, GC_00014704, GC_00014760, GC_00019570, GC_00028229, GC_00030135, GC_00031250, GC_00036671, GC_00043212, GC_00048709, GC_00049548, GC_00050021, GC_00052904, GC_00057089, GC_00060871, GC_00063189	0.7838	1	37	16
K09765	epoxyqueuosine reductase [EC:1.17.99.6]	4.07472	0.0435294	0.189683	Abscess	GC_00000538, GC_00000781, GC_00004421, GC_00005206, GC_00007619, GC_00010679, GC_00014903, GC_00017787, GC_00025082, GC_00027918, GC_00031131, GC_00046680, GC_00047480, GC_00049122, GC_00049125	0.7838	1	37	16
K07568	S-adenosylmethionine:tRNA ribosyltransferase-isomerase [EC:2.4.99.17]	4.07472	0.0435294	0.189683	Abscess	GC_00000169, GC_00000686, GC_00000772, GC_00001821, GC_00004707, GC_00062644	0.7838	1	37	16
K06158	ATP-binding cassette, subfamily F, member 3	4.07472	0.0435294	0.189683	Abscess	GC_00000099, GC_00000592, GC_00001375, GC_00001901, GC_00002125, GC_00002506, GC_00003846, GC_00004887, GC_00009854, GC_00014430, GC_00017768, GC_00025189, GC_00028302, GC_00031243, GC_00031490, GC_00033172, GC_00051249, GC_00053027	0.7838	1	37	16
K03555	DNA mismatch repair protein MutS	4.07472	0.0435294	0.189683	Abscess	GC_00000940, GC_00001419, GC_00004084, GC_00004709, GC_00005790, GC_00006271, GC_00008809, GC_00013357, GC_00016064, GC_00025225, GC_00028923, GC_00034708, GC_00048098, GC_00053087, GC_00059126	0.7838	1	37	16
K03572	DNA mismatch repair protein MutL	4.07472	0.0435294	0.189683	Abscess	GC_00003181, GC_00005707, GC_00006761, GC_00007228, GC_00010303, GC_00010786, GC_00014545, GC_00015149, GC_00016636, GC_00017198, GC_00017994, GC_00023558, GC_00026015, GC_00027484, GC_00031108, GC_00034457, GC_00034789, GC_00041220, GC_00042111, GC_00042504, GC_00048073, GC_00048412, GC_00048580, GC_00050990, GC_00054984	0.7838	1	37	16
K03734	FAD:protein FMN transferase [EC:2.7.1.180]	4.07472	0.0435294	0.189683	Abscess	GC_00001631, GC_00002357, GC_00002988, GC_00005369, GC_00007879, GC_00009701, GC_00012347, GC_00014755, GC_00015645, GC_00017427, GC_00019559, GC_00021090, GC_00026681, GC_00026738, GC_00026968, GC_00030265, GC_00032348, GC_00033462, GC_00037250, GC_00040391, GC_00040848, GC_00041125, GC_00044973, GC_00046880, GC_00047554, GC_00050778, GC_00051664, GC_00052587, GC_00053507, GC_00055194, GC_000597…	0.7838	1	37	16
K03650	tRNA modification GTPase [EC:3.6.-.-]	4.07472	0.0435294	0.189683	Abscess	GC_00001235, GC_00001832, GC_00001879, GC_00005728, GC_00008931, GC_00012447, GC_00014125, GC_00015588, GC_00015874, GC_00041547, GC_00045435, GC_00047069, GC_00054716, GC_00056642, GC_00059136, GC_00061733, GC_00062553	0.7838	1	37	16
K07778	two-component system, NarL family, sensor histidine kinase DesK [EC:2.7.13.3]	4.03106	0.0446699	0.191563	Plaque	GC_00004794, GC_00007972, GC_00008596, GC_00012887, GC_00012989, GC_00013679, GC_00014292, GC_00014771, GC_00015898, GC_00015944, GC_00019236, GC_00019651, GC_00021107, GC_00021301, GC_00022995, GC_00024811, GC_00025420, GC_00025608, GC_00026036, GC_00027209, GC_00027612, GC_00029008, GC_00029485, GC_00029568, GC_00030127, GC_00030975, GC_00030994, GC_00031974, GC_00034543, GC_00035142, GC_000355…	0.4054	0.125	37	16
K02793	mannose PTS system EIIA component [EC:2.7.1.191]	4.03106	0.0446699	0.191563	Plaque	GC_00004024, GC_00004092, GC_00006928, GC_00007189, GC_00020618, GC_00025083, GC_00054713	0.4054	0.125	37	16
K02019	molybdate transport system regulatory protein	4.03106	0.0446699	0.191563	Plaque	GC_00000328, GC_00008299, GC_00018722, GC_00028303, GC_00029952, GC_00032859, GC_00034732, GC_00049742	0.4054	0.125	37	16
K03750	molybdopterin molybdotransferase [EC:2.10.1.1]	4.03106	0.0446699	0.191563	Plaque	GC_00007436, GC_00010170, GC_00012190, GC_00013325, GC_00018396, GC_00019170, GC_00028918, GC_00029530, GC_00029787, GC_00030510, GC_00030513, GC_00031733, GC_00034615, GC_00042603, GC_00048105, GC_00052868, GC_00059227, GC_00059908	0.4054	0.125	37	16
K00145	N-acetyl-gamma-glutamyl-phosphate reductase [EC:1.2.1.38]	4.03106	0.0446699	0.191563	Plaque	GC_00004750, GC_00008103, GC_00009751, GC_00014118, GC_00042402, GC_00046387, GC_00053293, GC_00060687, GC_00062267	0.4054	0.125	37	16
K00930	acetylglutamate kinase [EC:2.7.2.8]	4.03106	0.0446699	0.191563	Plaque	GC_00001840, GC_00002412, GC_00009067, GC_00024788	0.4054	0.125	37	16
K09017	TetR/AcrR family transcriptional regulator	4.03106	0.0446699	0.191563	Plaque	GC_00003049, GC_00007344, GC_00010182, GC_00013394, GC_00015465, GC_00018121, GC_00029033, GC_00037473, GC_00038923, GC_00047115, GC_00049034, GC_00052040, GC_00052306, GC_00056056	0.4054	0.125	37	16
K01903	succinyl-CoA synthetase beta subunit [EC:6.2.1.5]	4.03106	0.0446699	0.191563	Plaque	GC_00001195, GC_00003249, GC_00012616, GC_00017962	0.4054	0.125	37	16
K00620	glutamate N-acetyltransferase / amino-acid N-acetyltransferase [EC:2.3.1.35 2.3.1.1]	4.03106	0.0446699	0.191563	Plaque	GC_00004492, GC_00006893, GC_00008554, GC_00014954, GC_00022729, GC_00026969, GC_00036389, GC_00036815, GC_00039207	0.4054	0.125	37	16
K01902	succinyl-CoA synthetase alpha subunit [EC:6.2.1.5]	4.03106	0.0446699	0.191563	Plaque	GC_00000249	0.4054	0.125	37	16
K05515	penicillin-binding protein 2 [EC:3.4.16.4]	4.03106	0.0446699	0.191563	Abscess	GC_00003689, GC_00004483, GC_00004858, GC_00007240, GC_00009171, GC_00009653, GC_00010257, GC_00012620, GC_00018911, GC_00019476, GC_00022230, GC_00031556, GC_00039191, GC_00061330, GC_00061922	0.5946	0.875	37	16
K02114	F-type H+-transporting ATPase subunit epsilon	3.90741	0.0480735	0.204682	Plaque	GC_00002794, GC_00002974, GC_00005568, GC_00005615, GC_00009327, GC_00009421, GC_00010827, GC_00015868, GC_00016387, GC_00017445, GC_00021260, GC_00024167, GC_00032861, GC_00033332, GC_00035611, GC_00039899, GC_00058806, GC_00059064, GC_00059147, GC_00060739	0.8649	0.625	37	16
K07238	zinc transporter, ZIP family	3.90741	0.0480735	0.204682	Abscess	GC_00002433, GC_00005499, GC_00022407, GC_00048237	0.1351	0.375	37	16
K19156	antitoxin PrlF	3.90741	0.0480735	0.204682	Abscess	GC_00003761, GC_00011083, GC_00017336, GC_00028570, GC_00029504, GC_00038394, GC_00040946, GC_00052478, GC_00054679	0.1351	0.375	37	16
K00027	malate dehydrogenase (oxaloacetate-decarboxylating) [EC:1.1.1.38]	3.90741	0.0480735	0.204682	Abscess	GC_00001190, GC_00018753, GC_00060121	0.1351	0.375	37	16
K17363	urocanate reductase [EC:1.3.99.33]	3.90741	0.0480735	0.204682	Abscess	GC_00002071, GC_00002172, GC_00010952, GC_00012328, GC_00013012, GC_00014357, GC_00014883, GC_00025768, GC_00032802, GC_00038172, GC_00042342, GC_00044660, GC_00050554, GC_00061366	0.1351	0.375	37	16
K03402	transcriptional regulator of arginine metabolism	3.80543	0.0510867	0.2172	Abscess	GC_00006239, GC_00006864, GC_00008503, GC_00008808, GC_00008934, GC_00009198, GC_00012745, GC_00013861, GC_00014330, GC_00014717, GC_00018193, GC_00020674, GC_00021030, GC_00022588, GC_00022883, GC_00026602, GC_00029226, GC_00033176, GC_00035768, GC_00044324, GC_00047187	0.4595	0.75	37	16
K02012	iron(III) transport system substrate-binding protein	3.55672	0.0593047	0.234042	Abscess	GC_00000443, GC_00003161, GC_00004355, GC_00004550, GC_00010409, GC_00010558, GC_00011904, GC_00024140, GC_00025966, GC_00030549, GC_00031527, GC_00031639, GC_00032424, GC_00033321, GC_00035188, GC_00038573, GC_00039044, GC_00039933, GC_00040449, GC_00041685, GC_00042376, GC_00042560, GC_00043060, GC_00043066, GC_00047373, GC_00048354, GC_00048775, GC_00051139, GC_00056843, GC_00058564, GC_000612…	0.4054	0.6875	37	16
K03324	phosphate:Na+ symporter	3.55672	0.0593047	0.234042	Abscess	GC_00001189, GC_00005591, GC_00006296, GC_00007809, GC_00016304, GC_00020971, GC_00022300, GC_00022536, GC_00026335, GC_00036966, GC_00060149	0.4054	0.6875	37	16
K02810	sucrose PTS system EIIBCA or EIIBC component [EC:2.7.1.211]	3.55672	0.0593047	0.234042	Plaque	GC_00001772, GC_00002124, GC_00002797, GC_00003862, GC_00005670, GC_00010779, GC_00030057, GC_00030482, GC_00035826, GC_00047231, GC_00051741, GC_00060892	0.5946	0.3125	37	16
K00240	succinate dehydrogenase iron-sulfur subunit [EC:1.3.5.1]	3.55672	0.0593047	0.234042	Plaque	GC_00000417, GC_00002893, GC_00003299, GC_00003786, GC_00012003, GC_00042804, GC_00043279	0.5946	0.3125	37	16
K01537	P-type Ca2+ transporter type 2C [EC:7.2.2.10]	3.55672	0.0593047	0.234042	Plaque	GC_00002003, GC_00002297, GC_00003472, GC_00005781, GC_00010242, GC_00018422, GC_00050667, GC_00062896	0.5946	0.3125	37	16
K05524	ferredoxin	3.55672	0.0593047	0.234042	Plaque	GC_00001314, GC_00006018, GC_00007610, GC_00010100, GC_00012303, GC_00013087, GC_00018752, GC_00025737, GC_00030124, GC_00036969, GC_00049643, GC_00054337, GC_00056069	0.5946	0.3125	37	16
K00946	thiamine-monophosphate kinase [EC:2.7.4.16]	3.55672	0.0593047	0.234042	Plaque	GC_00000958, GC_00004338, GC_00006067, GC_00010571, GC_00011565, GC_00018574, GC_00023394, GC_00034768, GC_00039604, GC_00061001	0.5946	0.3125	37	16
K23242	manganese efflux pump family protein	3.5432	0.0597898	0.234042	Abscess	GC_00006224, GC_00026290, GC_00032124, GC_00032977, GC_00035176, GC_00035975, GC_00038335, GC_00040108, GC_00040997, GC_00047600, GC_00048582, GC_00057111	0.1892	0.4375	37	16
K18218	tetracycline resistance efflux pump	3.5432	0.0597898	0.234042	Abscess	GC_00002249, GC_00004875, GC_00007829, GC_00029892, GC_00039968, GC_00047152	0.1892	0.4375	37	16
K07230	periplasmic iron binding protein	3.5432	0.0597898	0.234042	Abscess	GC_00003953, GC_00004049, GC_00008032, GC_00016621, GC_00041842	0.1892	0.4375	37	16
K07636	two-component system, OmpR family, phosphate regulon sensor histidine kinase PhoR [EC:2.7.13.3]	3.5432	0.0597898	0.234042	Abscess	GC_00012630, GC_00015705, GC_00019233, GC_00019884, GC_00020078, GC_00031105, GC_00032241, GC_00036235, GC_00043071, GC_00056568, GC_00060980	0.1892	0.4375	37	16
K06967	tRNA (adenine22-N1)-methyltransferase [EC:2.1.1.217]	3.5432	0.0597898	0.234042	Abscess	GC_00007952, GC_00017366, GC_00021021, GC_00035077, GC_00039304, GC_00042460, GC_00045938, GC_00046644, GC_00052568, GC_00053207, GC_00057215	0.1892	0.4375	37	16
K22927	cyclic-di-AMP phosphodiesterase [EC:3.1.4.59]	3.5432	0.0597898	0.234042	Abscess	GC_00006080, GC_00011708, GC_00018002, GC_00022737, GC_00034136, GC_00040431, GC_00042454, GC_00049462, GC_00053782, GC_00057430	0.1892	0.4375	37	16
K07793	putative tricarboxylic transport membrane protein	3.5432	0.0597898	0.234042	Abscess	GC_00003634, GC_00004243, GC_00007717, GC_00007726, GC_00019671, GC_00020492, GC_00020514, GC_00021674, GC_00021908, GC_00023943, GC_00026316, GC_00026770, GC_00028049, GC_00029538, GC_00029843, GC_00030842, GC_00031547, GC_00032250, GC_00032645, GC_00033287, GC_00033477, GC_00033712, GC_00034220, GC_00034971, GC_00039377, GC_00039798, GC_00050540, GC_00052717, GC_00053005, GC_00053627, GC_000537…	0.1892	0.4375	37	16
K21395	TRAP-type transport system periplasmic protein	3.5432	0.0597898	0.234042	Abscess	GC_00002792, GC_00008079, GC_00012805, GC_00014574, GC_00019841, GC_00019996, GC_00020620, GC_00022612, GC_00022675, GC_00022923, GC_00025054, GC_00030143, GC_00033474, GC_00033664, GC_00034018, GC_00034702, GC_00034787, GC_00035141, GC_00040620, GC_00044321, GC_00047463, GC_00047635, GC_00047872, GC_00048487, GC_00052155, GC_00053419, GC_00055348, GC_00055836, GC_00057139, GC_00058032, GC_000613…	0.1892	0.4375	37	16
K03637	cyclic pyranopterin monophosphate synthase [EC:4.6.1.17]	3.51611	0.0607751	0.234042	Plaque	GC_00002644, GC_00004642, GC_00005395, GC_00015865, GC_00016562, GC_00020171, GC_00050846, GC_00062075	0.4595	0.1875	37	16
K03639	GTP 3',8-cyclase [EC:4.1.99.22]	3.51611	0.0607751	0.234042	Plaque	GC_00007366, GC_00009127, GC_00010650, GC_00014611, GC_00014666, GC_00019699, GC_00023654, GC_00024284, GC_00026264, GC_00045553, GC_00056228	0.4595	0.1875	37	16
K03306	inorganic phosphate transporter, PiT family	3.51611	0.0607751	0.234042	Plaque	GC_00002257, GC_00005172, GC_00006704, GC_00007058, GC_00010537, GC_00048512	0.4595	0.1875	37	16
K06891	ATP-dependent Clp protease adaptor protein ClpS	3.51611	0.0607751	0.234042	Plaque	GC_00005368, GC_00006458, GC_00011575, GC_00013181, GC_00019104, GC_00021721, GC_00024844, GC_00035258, GC_00038235, GC_00043314, GC_00044693, GC_00058058	0.4595	0.1875	37	16
K19002	1,2-diacylglycerol 3-alpha-glucosyltransferase [EC:2.4.1.337]	3.51611	0.0607751	0.234042	Plaque	GC_00002699, GC_00007989, GC_00009743, GC_00012680, GC_00012912, GC_00013475, GC_00029071, GC_00030618, GC_00030884, GC_00032209, GC_00041969	0.4595	0.1875	37	16
K03496	chromosome partitioning protein	3.51576	0.0607877	0.234042	Abscess	GC_00000104, GC_00001491, GC_00001494, GC_00005882, GC_00013166, GC_00015733, GC_00016167, GC_00023016, GC_00032403, GC_00033190, GC_00034335, GC_00038961, GC_00040276, GC_00041575, GC_00057102	0.7027	0.9375	37	16
K00647	3-oxoacyl-[acyl-carrier-protein] synthase I [EC:2.3.1.41]	3.51576	0.0607877	0.234042	Plaque	GC_00001565, GC_00001722, GC_00013493, GC_00016496, GC_00049048	0.2973	0.0625	37	16
K04518	prephenate dehydratase [EC:4.2.1.51]	3.51576	0.0607877	0.234042	Plaque	GC_00006582, GC_00006634, GC_00013456, GC_00013924, GC_00024452, GC_00046677	0.2973	0.0625	37	16
K00887	undecaprenol kinase [EC:2.7.1.66]	3.51576	0.0607877	0.234042	Plaque	GC_00003728, GC_00006615, GC_00026083, GC_00026895, GC_00045548, GC_00053918	0.2973	0.0625	37	16
K02651	pilus assembly protein Flp/PilA	3.51576	0.0607877	0.234042	Plaque	GC_00001973, GC_00002978, GC_00014091, GC_00016040, GC_00026184, GC_00027858	0.2973	0.0625	37	16
K00135	succinate-semialdehyde dehydrogenase / glutarate-semialdehyde dehydrogenase [EC:1.2.1.16 1.2.1.79 1.2.1.20]	3.51576	0.0607877	0.234042	Plaque	GC_00004505, GC_00005949, GC_00007659, GC_00013844, GC_00015937, GC_00021149, GC_00047617	0.2973	0.0625	37	16
K07684	two-component system, NarL family, nitrate/nitrite response regulator NarL	3.51576	0.0607877	0.234042	Plaque	GC_00001633, GC_00002272, GC_00010587, GC_00035916	0.2973	0.0625	37	16
K08681	pyridoxal 5'-phosphate synthase pdxT subunit [EC:4.3.3.6]	3.51576	0.0607877	0.234042	Plaque	GC_00001692, GC_00013740, GC_00023430, GC_00048523, GC_00050963	0.2973	0.0625	37	16
K06902	MFS transporter, UMF1 family	3.51576	0.0607877	0.234042	Plaque	GC_00008217, GC_00012595, GC_00015122, GC_00019988, GC_00033056, GC_00035809, GC_00054452, GC_00060773	0.2973	0.0625	37	16
K01641	hydroxymethylglutaryl-CoA synthase [EC:2.3.3.10]	3.51576	0.0607877	0.234042	Plaque	GC_00000791, GC_00039945, GC_00046911, GC_00055554	0.2973	0.0625	37	16
K02804	N-acetylglucosamine PTS system EIICBA or EIICB component [EC:2.7.1.193]	3.51576	0.0607877	0.234042	Plaque	GC_00000907, GC_00009086	0.2973	0.0625	37	16
K07177	Lon-like protease	3.51576	0.0607877	0.234042	Plaque	GC_00009262, GC_00009900, GC_00015187, GC_00015262, GC_00030154, GC_00036321, GC_00039758	0.2973	0.0625	37	16
K14956	6 kDa early secretory antigenic target	3.51576	0.0607877	0.234042	Plaque	GC_00009617, GC_00014642, GC_00017474, GC_00017706, GC_00017985, GC_00023089, GC_00031292, GC_00033776, GC_00041270, GC_00049024, GC_00050043, GC_00054200	0.2973	0.0625	37	16
K03781	catalase [EC:1.11.1.6]	3.51576	0.0607877	0.234042	Plaque	GC_00001702, GC_00004422, GC_00047764	0.2973	0.0625	37	16
K21688	resuscitation-promoting factor RpfB	3.48785	0.0618208	0.234042	Plaque	GC_00009804, GC_00012495, GC_00031684, GC_00053621, GC_00062371	0.1892	0	37	16
K16650	galactofuranosylgalactofuranosylrhamnosyl-N-acetylglucosaminyl-diphospho-decaprenol beta-1,5/1,6-galactofuranosyltransferase [EC:2.4.1.288]	3.48785	0.0618208	0.234042	Plaque	GC_00015103, GC_00019819, GC_00023480, GC_00036662, GC_00058770	0.1892	0	37	16
K20814	Pup amidohydrolase [EC:3.5.1.119]	3.48785	0.0618208	0.234042	Plaque	GC_00008376, GC_00018076, GC_00019338, GC_00037980, GC_00054128	0.1892	0	37	16
K04750	PhnB protein	3.48785	0.0618208	0.234042	Plaque	GC_00004975, GC_00008463, GC_00014035, GC_00022888, GC_00032362, GC_00046603, GC_00054999	0.1892	0	37	16
K00965	UDPglucose--hexose-1-phosphate uridylyltransferase [EC:2.7.7.12]	3.48785	0.0618208	0.234042	Plaque	GC_00001616, GC_00053046	0.1892	0	37	16
K03297	small multidrug resistance pump	3.48785	0.0618208	0.234042	Plaque	GC_00014201, GC_00017217, GC_00025554, GC_00025772, GC_00037356, GC_00046175	0.1892	0	37	16
K00406	cytochrome c oxidase cbb3-type subunit III	3.48785	0.0618208	0.234042	Plaque	GC_00007409, GC_00022000, GC_00036801, GC_00057907, GC_00059480	0.1892	0	37	16
K04045	molecular chaperone HscC	3.48785	0.0618208	0.234042	Plaque	GC_00007630, GC_00044327, GC_00049103, GC_00054868, GC_00060413	0.1892	0	37	16
K13771	Rrf2 family transcriptional regulator, nitric oxide-sensitive transcriptional repressor	3.48785	0.0618208	0.234042	Plaque	GC_00005134, GC_00012033, GC_00042992	0.1892	0	37	16
K23107	1-deoxyxylulose-5-phosphate synthase [EC:1.1.-.-]	3.48785	0.0618208	0.234042	Plaque	GC_00007338, GC_00007381, GC_00015885	0.1892	0	37	16
K05921	5-oxopent-3-ene-1,2,5-tricarboxylate decarboxylase / 2-hydroxyhepta-2,4-diene-1,7-dioate isomerase [EC:4.1.1.68 5.3.3.-]	3.48785	0.0618208	0.234042	Plaque	GC_00009898, GC_00013710, GC_00016460	0.1892	0	37	16
K13527	proteasome-associated ATPase	3.48785	0.0618208	0.234042	Plaque	GC_00008202, GC_00015336, GC_00018475, GC_00027492, GC_00055191	0.1892	0	37	16
K06048	glutamate---cysteine ligase / carboxylate-amine ligase [EC:6.3.2.2 6.3.-.-]	3.48785	0.0618208	0.234042	Plaque	GC_00007877, GC_00012011, GC_00015109	0.1892	0	37	16
K03566	LysR family transcriptional regulator, glycine cleavage system transcriptional activator	3.48785	0.0618208	0.234042	Plaque	GC_00007574, GC_00010548, GC_00015829, GC_00024461	0.1892	0	37	16
K16088	outer-membrane receptor for ferric coprogen and ferric-rhodotorulic acid	3.48785	0.0618208	0.234042	Plaque	GC_00009173, GC_00010740, GC_00019288, GC_00019523, GC_00040242, GC_00042722, GC_00058823, GC_00062815	0.1892	0	37	16
K07062	toxin FitB [EC:3.1.-.-]	3.48785	0.0618208	0.234042	Plaque	GC_00010707, GC_00013392, GC_00015569, GC_00016795, GC_00024883, GC_00063129	0.1892	0	37	16
K13571	proteasome accessory factor A [EC:6.3.1.19]	3.48785	0.0618208	0.234042	Plaque	GC_00006454, GC_00017465, GC_00017529, GC_00044691, GC_00053222	0.1892	0	37	16
K13570	prokaryotic ubiquitin-like protein Pup	3.48785	0.0618208	0.234042	Plaque	GC_00010716, GC_00015234, GC_00017665, GC_00032433, GC_00035076	0.1892	0	37	16
K00407	cytochrome c oxidase cbb3-type subunit IV	3.48785	0.0618208	0.234042	Plaque	GC_00004623, GC_00020760, GC_00043563, GC_00058524	0.1892	0	37	16
K03208	putative colanic acid biosynthesis glycosyltransferase WcaI	3.48785	0.0618208	0.234042	Plaque	GC_00013507, GC_00018112, GC_00032278, GC_00039883, GC_00040859, GC_00061724	0.1892	0	37	16
K19591	MerR family transcriptional regulator, copper efflux regulator	3.48785	0.0618208	0.234042	Plaque	GC_00001883	0.1892	0	37	16
K02849	lipopolysaccharide heptosyltransferase III [EC:2.4.99.25]	3.48785	0.0618208	0.234042	Plaque	GC_00002770, GC_00022581, GC_00025651	0.1892	0	37	16
K21481	heme oxygenase (mycobilin-producing) [EC:1.14.99.57]	3.48785	0.0618208	0.234042	Plaque	GC_00006292, GC_00016532, GC_00018783	0.1892	0	37	16
K18230	macrolide transport system ATP-binding/permease protein	3.48785	0.0618208	0.234042	Plaque	GC_00006321, GC_00033179, GC_00034177, GC_00041385, GC_00050757	0.1892	0	37	16
K07501	3'-5' exonuclease	3.48785	0.0618208	0.234042	Plaque	GC_00003581, GC_00013487	0.1892	0	37	16
K03724	ATP-dependent helicase Lhr and Lhr-like helicase [EC:3.6.4.13 5.6.2.4]	3.48785	0.0618208	0.234042	Plaque	GC_00013465, GC_00015340, GC_00016488, GC_00051907	0.1892	0	37	16
K00116	malate dehydrogenase (quinone) [EC:1.1.5.4]	3.48785	0.0618208	0.234042	Plaque	GC_00002036, GC_00051852	0.1892	0	37	16
K13598	two-component system, NtrC family, nitrogen regulation sensor histidine kinase NtrY [EC:2.7.13.3]	3.48785	0.0618208	0.234042	Plaque	GC_00005438, GC_00022070, GC_00044371, GC_00059016	0.1892	0	37	16
K00404	cytochrome c oxidase cbb3-type subunit I [EC:7.1.1.9]	3.48785	0.0618208	0.234042	Plaque	GC_00001757	0.1892	0	37	16
K13599	two-component system, NtrC family, nitrogen regulation response regulator NtrX	3.48785	0.0618208	0.234042	Plaque	GC_00004159, GC_00011895, GC_00057266	0.1892	0	37	16
K11737	D-serine/D-alanine/glycine transporter	3.48785	0.0618208	0.234042	Plaque	GC_00000842	0.1892	0	37	16
K02291	15-cis-phytoene synthase [EC:2.5.1.32]	3.48785	0.0618208	0.234042	Plaque	GC_00005376, GC_00034207, GC_00059188, GC_00062296	0.1892	0	37	16
K07662	two-component system, OmpR family, response regulator CpxR	3.48785	0.0618208	0.234042	Plaque	GC_00005433, GC_00009569	0.1892	0	37	16
K15269	probable blue pigment (indigoidine) exporter	3.48785	0.0618208	0.234042	Plaque	GC_00002136, GC_00022651, GC_00042123	0.1892	0	37	16
K08264	heterodisulfide reductase subunit D [EC:1.8.98.1]	3.48785	0.0618208	0.234042	Plaque	GC_00009297, GC_00012746, GC_00013677	0.1892	0	37	16
K11939	inner membrane transporter RhtA	3.48785	0.0618208	0.234042	Plaque	GC_00015647, GC_00018716, GC_00030535, GC_00044505, GC_00056481, GC_00057937, GC_00060433	0.1892	0	37	16
K03607	ProP effector	3.48785	0.0618208	0.234042	Plaque	GC_00004924, GC_00010063	0.1892	0	37	16
K13671	alpha-1,2-mannosyltransferase [EC:2.4.1.-]	3.48785	0.0618208	0.234042	Plaque	GC_00006786, GC_00008519, GC_00019238, GC_00029416, GC_00032272, GC_00033388, GC_00038305, GC_00041160, GC_00062660, GC_00063360	0.1892	0	37	16
K01822	steroid Delta-isomerase [EC:5.3.3.1]	3.48785	0.0618208	0.234042	Plaque	GC_00001903	0.1892	0	37	16
K18997	chaperone modulatory protein CbpM	3.48785	0.0618208	0.234042	Plaque	GC_00005095, GC_00019014, GC_00023270	0.1892	0	37	16
K11747	glutathione-regulated potassium-efflux system protein KefB	3.48785	0.0618208	0.234042	Plaque	GC_00003724, GC_00004423, GC_00007425	0.1892	0	37	16
K01716	3-hydroxyacyl-[acyl-carrier protein] dehydratase / trans-2-decenoyl-[acyl-carrier protein] isomerase [EC:4.2.1.59 5.3.3.14]	3.48785	0.0618208	0.234042	Plaque	GC_00001752	0.1892	0	37	16
K01058	phospholipase A1/A2 [EC:3.1.1.32 3.1.1.4]	3.48785	0.0618208	0.234042	Plaque	GC_00004731, GC_00016099, GC_00049779	0.1892	0	37	16
K07776	two-component system, OmpR family, response regulator RegX3	3.48785	0.0618208	0.234042	Plaque	GC_00001661	0.1892	0	37	16
K05541	tRNA-dihydrouridine synthase C [EC:1.-.-.-]	3.48785	0.0618208	0.234042	Plaque	GC_00005157, GC_00008215	0.1892	0	37	16
K16147	starch synthase (maltosyl-transferring) [EC:2.4.99.16]	3.48785	0.0618208	0.234042	Plaque	GC_00008045, GC_00018794, GC_00030936, GC_00050632	0.1892	0	37	16
K00573	protein-L-isoaspartate(D-aspartate) O-methyltransferase [EC:2.1.1.77]	3.48785	0.0618208	0.234042	Plaque	GC_00004395, GC_00018128, GC_00028772, GC_00054232	0.1892	0	37	16
K17290	oxidoreductase [EC:1.1.1.-]	3.48785	0.0618208	0.234042	Plaque	GC_00011808, GC_00027412, GC_00028929, GC_00037371, GC_00051505, GC_00059507	0.1892	0	37	16
K07234	uncharacterized protein involved in response to NO	3.48785	0.0618208	0.234042	Plaque	GC_00005079, GC_00005137, GC_00025799, GC_00026984, GC_00031113, GC_00055511	0.1892	0	37	16
K06075	MarR family transcriptional regulator, transcriptional regulator for hemolysin	3.48785	0.0618208	0.234042	Plaque	GC_00008901, GC_00019287, GC_00027505, GC_00041063, GC_00059890	0.1892	0	37	16
K07768	two-component system, OmpR family, sensor histidine kinase SenX3 [EC:2.7.13.3]	3.48785	0.0618208	0.234042	Plaque	GC_00006530, GC_00012086, GC_00049930, GC_00053771	0.1892	0	37	16
K20108	maltose PTS system EIICB or EIICBA component [EC:2.7.1.208]	3.48785	0.0618208	0.234042	Plaque	GC_00001609	0.1892	0	37	16
K04517	prephenate dehydrogenase [EC:1.3.1.12]	3.40514	0.0649936	0.243023	Plaque	GC_00002790, GC_00005654, GC_00009415, GC_00009533, GC_00014653, GC_00018448, GC_00018504, GC_00021971, GC_00024210, GC_00025389, GC_00027346, GC_00031666, GC_00041182, GC_00043063, GC_00052297, GC_00053781	0.6486	0.375	37	16
K03980	putative peptidoglycan lipid II flippase	3.40514	0.0649936	0.243023	Plaque	GC_00003068, GC_00004056, GC_00005464, GC_00008550, GC_00009117, GC_00009809, GC_00014415, GC_00014809, GC_00027118, GC_00029796, GC_00040006, GC_00040017, GC_00040159, GC_00042675, GC_00042972, GC_00048599, GC_00048857	0.6486	0.375	37	16
K22230	scyllo-inositol 2-dehydrogenase (NADP+) [EC:1.1.1.-]	3.40263	0.0650925	0.243023	Plaque	GC_00006613, GC_00006764, GC_00008027, GC_00020868, GC_00024913, GC_00032157, GC_00035217, GC_00037970, GC_00046446, GC_00059657, GC_00063354	0.3784	0.125	37	16
K00226	dihydroorotate dehydrogenase (fumarate) [EC:1.3.98.1]	3.40263	0.0650925	0.243023	Plaque	GC_00000422, GC_00012008, GC_00022405	0.3784	0.125	37	16
K02551	2-succinyl-5-enolpyruvyl-6-hydroxy-3-cyclohexene-1-carboxylate synthase [EC:2.2.1.9]	3.40263	0.0650925	0.243023	Plaque	GC_00006406, GC_00011263, GC_00014628, GC_00016491, GC_00016761, GC_00025816, GC_00029208, GC_00031503, GC_00032965, GC_00043856	0.3784	0.125	37	16
K14170	chorismate mutase / prephenate dehydratase [EC:5.4.99.5 4.2.1.51]	3.40263	0.0650925	0.243023	Plaque	GC_00002779, GC_00003306, GC_00006079, GC_00024170, GC_00030765, GC_00059071	0.3784	0.125	37	16
K08218	MFS transporter, PAT family, beta-lactamase induction signal transducer AmpG	3.40263	0.0650925	0.243023	Plaque	GC_00003732, GC_00004166, GC_00004424, GC_00004981, GC_00014715, GC_00022421, GC_00033115	0.3784	0.125	37	16
K14698	ATP-binding cassette, subfamily B, bacterial IrtA/YbtP [EC:7.-.-.-]	3.40263	0.0650925	0.243023	Abscess	GC_00000680, GC_00001745, GC_00001870, GC_00002413, GC_00002836, GC_00002873, GC_00004165, GC_00004883, GC_00005253, GC_00005494, GC_00006813, GC_00009694, GC_00012338, GC_00014770, GC_00017221, GC_00022291, GC_00022635, GC_00027611, GC_00031436, GC_00038868, GC_00040259, GC_00054528, GC_00056138, GC_00059273, GC_00060310	0.6216	0.875	37	16
K01489	cytidine deaminase [EC:3.5.4.5]	3.40263	0.0650925	0.243023	Abscess	GC_00000834, GC_00005434, GC_00006170, GC_00006202, GC_00008852, GC_00009693, GC_00010891, GC_00015642, GC_00016671, GC_00017049, GC_00019246, GC_00019789, GC_00021430, GC_00025331, GC_00032567, GC_00037363, GC_00039124, GC_00039373, GC_00052009, GC_00056555	0.6216	0.875	37	16
K05786	chloramphenicol-sensitive protein RarD	3.40263	0.0650925	0.243023	Plaque	GC_00005746, GC_00007832, GC_00009780, GC_00012601, GC_00019164, GC_00019312, GC_00019646, GC_00030108, GC_00053616	0.3784	0.125	37	16
K03748	SanA protein	3.40263	0.0650925	0.243023	Plaque	GC_00006653, GC_00008714, GC_00022499, GC_00025620, GC_00030987, GC_00034910, GC_00034950, GC_00038792, GC_00046705, GC_00048265, GC_00048577, GC_00053672, GC_00056816	0.3784	0.125	37	16
K12950	manganese-transporting P-type ATPase C [EC:7.2.2.22]	3.37979	0.0660004	0.243356	Abscess	GC_00001541, GC_00010154, GC_00010445, GC_00026368, GC_00048362, GC_00055403	0.2432	0.5	37	16
K08309	soluble lytic murein transglycosylase [EC:4.2.2.-]	3.37979	0.0660004	0.243356	Abscess	GC_00004571, GC_00017507, GC_00020013, GC_00020339, GC_00023890, GC_00024398, GC_00025849, GC_00028663, GC_00035582, GC_00036640, GC_00038427, GC_00039055, GC_00039467, GC_00039703, GC_00048786, GC_00051404, GC_00054066, GC_00056312	0.2432	0.5	37	16
K01966	propionyl-CoA carboxylase beta chain [EC:6.4.1.3 2.1.3.15]	3.37979	0.0660004	0.243356	Abscess	GC_00000184	0.2432	0.5	37	16
K04041	fructose-1,6-bisphosphatase III [EC:3.1.3.11]	3.37979	0.0660004	0.243356	Abscess	GC_00000657, GC_00016538, GC_00030464, GC_00034440, GC_00039161, GC_00040125, GC_00040798	0.2432	0.5	37	16
K07444	putative N6-adenine-specific DNA methylase [EC:2.1.1.-]	3.37979	0.0660004	0.243356	Abscess	GC_00002239, GC_00004286, GC_00007251, GC_00007836, GC_00048783	0.2432	0.5	37	16
K11145	mini-ribonuclease III [EC:3.1.26.-]	3.37979	0.0660004	0.243356	Abscess	GC_00002160, GC_00009479, GC_00012978, GC_00016627, GC_00030188, GC_00035969, GC_00048037, GC_00056476	0.2432	0.5	37	16
K06894	alpha-2-macroglobulin	3.37979	0.0660004	0.243356	Abscess	GC_00007764, GC_00011942, GC_00012691, GC_00017600, GC_00020198, GC_00022415, GC_00030295, GC_00043369, GC_00050385, GC_00058260, GC_00060335, GC_00060533	0.2432	0.5	37	16
K03856	3-deoxy-7-phosphoheptulonate synthase [EC:2.5.1.54]	3.37979	0.0660004	0.243356	Plaque	GC_00000346, GC_00000628, GC_00001067, GC_00001184, GC_00007687, GC_00021500, GC_00045084	0.7568	0.5	37	16
K21908	membrane protein HdeD	3.37979	0.0660004	0.243356	Abscess	GC_00009536, GC_00011104, GC_00015845, GC_00022902, GC_00023520, GC_00030995, GC_00033771, GC_00045526, GC_00046045, GC_00047387, GC_00048588, GC_00060414, GC_00061945, GC_00063034	0.2432	0.5	37	16
K21600	CsoR family transcriptional regulator, copper-sensing transcriptional repressor	3.37979	0.0660004	0.243356	Abscess	GC_00001977, GC_00005825, GC_00011750, GC_00012420, GC_00016854, GC_00027112, GC_00030718, GC_00048601, GC_00055373	0.2432	0.5	37	16
K02371	enoyl-[acyl-carrier protein] reductase II [EC:1.3.1.9]	3.34358	0.0674676	0.247537	Abscess	GC_00000300, GC_00007153, GC_00007296	0.2973	0.5625	37	16
K23351	glutaconyl-CoA/methylmalonyl-CoA decarboxylase subunit gamma	3.34358	0.0674676	0.247537	Abscess	GC_00001838, GC_00004616, GC_00007679, GC_00013047, GC_00013741, GC_00029146, GC_00057881	0.2973	0.5625	37	16
K00812	aspartate aminotransferase [EC:2.6.1.1]	3.34358	0.0674676	0.247537	Plaque	GC_00001152, GC_00001598, GC_00002892, GC_00004790, GC_00014785, GC_00017732, GC_00021512, GC_00022182, GC_00025613, GC_00032969, GC_00036980	0.7027	0.4375	37	16
K01495	GTP cyclohydrolase IA [EC:3.5.4.16]	3.34358	0.0674676	0.247537	Plaque	GC_00000559, GC_00001591, GC_00006739, GC_00010183, GC_00013355, GC_00013446, GC_00018597, GC_00020273, GC_00057214, GC_00060661	0.7027	0.4375	37	16
K03628	transcription termination factor Rho	3.31002	0.0688585	0.249559	Plaque	GC_00000147, GC_00001213, GC_00006257, GC_00006425, GC_00013043, GC_00014548, GC_00024998	0.8919	0.6875	37	16
K03437	RNA methyltransferase, TrmH family	3.31002	0.0688585	0.249559	Plaque	GC_00002675, GC_00003063, GC_00004485, GC_00006100, GC_00008854, GC_00010432, GC_00013454, GC_00014813, GC_00014947, GC_00017411, GC_00018366, GC_00018561, GC_00019564, GC_00019826, GC_00020491, GC_00021975, GC_00024174, GC_00029961, GC_00042315, GC_00043381, GC_00043866, GC_00046154, GC_00048399, GC_00049520, GC_00055351, GC_00056267, GC_00057518, GC_00058154, GC_00059484, GC_00060626	0.8919	0.6875	37	16
K03386	peroxiredoxin 2/4 [EC:1.11.1.24]	3.31002	0.0688585	0.249559	Abscess	GC_00004621, GC_00011761, GC_00011788, GC_00028822	0.1081	0.3125	37	16
K04652	hydrogenase nickel incorporation protein HypB	3.31002	0.0688585	0.249559	Abscess	GC_00003948, GC_00005371, GC_00021695, GC_00023409	0.1081	0.3125	37	16
K23876	(R)-2-hydroxyacyl-CoA dehydratese activating ATPase [EC:5.6.1.9]	3.31002	0.0688585	0.249559	Abscess	GC_00002305, GC_00005525, GC_00012087	0.1081	0.3125	37	16
K01843	lysine 2,3-aminomutase [EC:5.4.3.2]	3.31002	0.0688585	0.249559	Abscess	GC_00002966, GC_00013466, GC_00020446, GC_00025612	0.1081	0.3125	37	16
K01173	endonuclease G, mitochondrial	3.31002	0.0688585	0.249559	Abscess	GC_00008237, GC_00014654, GC_00021521, GC_00022795, GC_00022970, GC_00023947, GC_00029689, GC_00034292, GC_00035360, GC_00046532, GC_00061933	0.1081	0.3125	37	16
K03651	3',5'-cyclic-AMP phosphodiesterase [EC:3.1.4.53]	3.31002	0.0688585	0.249559	Abscess	GC_00008407, GC_00015677, GC_00045034, GC_00046973, GC_00048654, GC_00059465	0.1081	0.3125	37	16
K07251	thiamine kinase [EC:2.7.1.89]	3.31002	0.0688585	0.249559	Abscess	GC_00009340, GC_00023234, GC_00032071, GC_00036305, GC_00037215, GC_00044953, GC_00052774, GC_00053982	0.1081	0.3125	37	16
K22299	HTH-type transcriptional regulator, competence development regulator	3.31002	0.0688585	0.249559	Abscess	GC_00010503, GC_00015051, GC_00018519, GC_00031644, GC_00037759, GC_00038117, GC_00041941, GC_00044119, GC_00062498	0.1081	0.3125	37	16
K16786	energy-coupling factor transport system ATP-binding protein [EC:7.-.-.-]	3.15758	0.0755752	0.271584	Abscess	GC_00001188, GC_00001294, GC_00002171, GC_00002282, GC_00005269, GC_00008391, GC_00010374, GC_00012057, GC_00013530, GC_00013683, GC_00013753, GC_00014021, GC_00014079, GC_00017941, GC_00019322, GC_00019411, GC_00020079, GC_00020928, GC_00021335, GC_00024011, GC_00024520, GC_00024943, GC_00025013, GC_00025273, GC_00025457, GC_00026246, GC_00028306, GC_00029408, GC_00029774, GC_00030014, GC_000300…	0.4865	0.75	37	16
K02015	iron complex transport system permease protein	3.15758	0.0755752	0.271584	Abscess	GC_00000655, GC_00000926, GC_00003418, GC_00005467, GC_00005698, GC_00008442, GC_00009766, GC_00009848, GC_00014994, GC_00015197, GC_00016929, GC_00018158, GC_00019627, GC_00022082, GC_00027303, GC_00031342, GC_00032867, GC_00036018, GC_00038885, GC_00043273, GC_00049249, GC_00051827, GC_00055125, GC_00055166, GC_00055664, GC_00059776, GC_00060956	0.4865	0.75	37	16
K01208	cyclomaltodextrinase / maltogenic alpha-amylase / neopullulanase [EC:3.2.1.54 3.2.1.133 3.2.1.135]	3.15758	0.0755752	0.271584	Plaque	GC_00001470, GC_00002682, GC_00002909, GC_00003696, GC_00006967, GC_00015335, GC_00016931, GC_00031827, GC_00032163, GC_00038388, GC_00050300, GC_00055568	0.5135	0.25	37	16
K03811	nicotinamide mononucleotide transporter	3.15758	0.0755752	0.271584	Plaque	GC_00003693, GC_00004716, GC_00006261, GC_00015291, GC_00015529, GC_00017030, GC_00018230, GC_00018615, GC_00021457, GC_00031509, GC_00043489, GC_00047917, GC_00051978	0.5135	0.25	37	16
K03183	demethylmenaquinone methyltransferase / 2-methoxy-6-polyprenyl-1,4-benzoquinol methylase [EC:2.1.1.163 2.1.1.201]	3.15758	0.0755752	0.271584	Plaque	GC_00001858, GC_00002360, GC_00005685, GC_00015070, GC_00015409, GC_00043131, GC_00063394	0.5135	0.25	37	16
K01176	alpha-amylase [EC:3.2.1.1]	3.15758	0.0755752	0.271584	Plaque	GC_00002578, GC_00003853, GC_00005005, GC_00005088, GC_00015030, GC_00019716, GC_00024704, GC_00033182, GC_00041456, GC_00044028, GC_00048981, GC_00057802	0.5135	0.25	37	16
K00024	malate dehydrogenase [EC:1.1.1.37]	3.15758	0.0755752	0.271584	Plaque	GC_00000518, GC_00001872, GC_00007398, GC_00010208	0.5135	0.25	37	16
K09013	Fe-S cluster assembly ATP-binding protein	2.93172	0.0868547	0.276823	Abscess	GC_00000064, GC_00035387, GC_00046567, GC_00057533	0.7297	0.9375	37	16
K08296	phosphohistidine phosphatase [EC:3.1.3.-]	2.93172	0.0868547	0.276823	Plaque	GC_00009725, GC_00010651, GC_00015941, GC_00023518, GC_00024407, GC_00035372	0.2703	0.0625	37	16
K10806	acyl-CoA thioesterase YciA [EC:3.1.2.-]	2.93172	0.0868547	0.276823	Plaque	GC_00002442, GC_00004697, GC_00013116, GC_00027559, GC_00030693	0.2703	0.0625	37	16
K06006	periplasmic protein CpxP/Spy	2.93172	0.0868547	0.276823	Plaque	GC_00003132, GC_00017593, GC_00020393, GC_00020673, GC_00027389, GC_00041216	0.2703	0.0625	37	16
K00334	NADH-quinone oxidoreductase subunit E [EC:7.1.1.2]	2.93172	0.0868547	0.276823	Plaque	GC_00003033, GC_00003821, GC_00018474	0.2703	0.0625	37	16
K22320	2-alkyl-3-oxoalkanoate reductase [EC:1.1.1.412]	2.93172	0.0868547	0.276823	Plaque	GC_00001931, GC_00013042, GC_00017515	0.2703	0.0625	37	16
K03570	rod shape-determining protein MreC	2.93172	0.0868547	0.276823	Abscess	GC_00002818, GC_00006848, GC_00006994, GC_00009326, GC_00010620, GC_00011563, GC_00015827, GC_00015835, GC_00016883, GC_00018885, GC_00021353, GC_00027407, GC_00027533, GC_00032499, GC_00033515, GC_00037370, GC_00040691, GC_00045614, GC_00048116, GC_00048239, GC_00051080, GC_00053190, GC_00055341, GC_00059120, GC_00061547	0.7297	0.9375	37	16
K02806	nitrogen PTS system EIIA component [EC:2.7.1.-]	2.93172	0.0868547	0.276823	Plaque	GC_00003154, GC_00008696, GC_00009448	0.2703	0.0625	37	16
K24217	L-amino acid N-acyltransferase [EC:2.3.1.-]	2.93172	0.0868547	0.276823	Plaque	GC_00001495, GC_00005524, GC_00023344, GC_00036002, GC_00057000, GC_00057364	0.2703	0.0625	37	16
K03688	ubiquinone biosynthesis protein	2.93172	0.0868547	0.276823	Plaque	GC_00002704, GC_00005238, GC_00032804, GC_00034120, GC_00062057	0.2703	0.0625	37	16
K16066	3-hydroxy acid dehydrogenase / malonic semialdehyde reductase [EC:1.1.1.381 1.1.1.-]	2.93172	0.0868547	0.276823	Plaque	GC_00000877, GC_00012157	0.2703	0.0625	37	16
K15256	tRNA (cmo5U34)-methyltransferase [EC:2.1.1.-]	2.93172	0.0868547	0.276823	Plaque	GC_00005950, GC_00015419, GC_00026874, GC_00028759, GC_00037468, GC_00040061, GC_00045594, GC_00054552	0.2703	0.0625	37	16
K00799	glutathione S-transferase [EC:2.5.1.18]	2.93172	0.0868547	0.276823	Plaque	GC_00002917, GC_00005424, GC_00011132, GC_00019792, GC_00044961, GC_00045785, GC_00049358	0.2703	0.0625	37	16
K02361	isochorismate synthase [EC:5.4.4.2]	2.93172	0.0868547	0.276823	Plaque	GC_00013982, GC_00021608, GC_00022228, GC_00028054, GC_00035277, GC_00039820, GC_00043759, GC_00045198, GC_00047612, GC_00048425	0.2703	0.0625	37	16
K01448	N-acetylmuramoyl-L-alanine amidase [EC:3.5.1.28]	2.92595	0.0871657	0.276823	Abscess	GC_00000545, GC_00003253, GC_00005656, GC_00006631, GC_00006723, GC_00007943, GC_00009878, GC_00010414, GC_00010525, GC_00010760, GC_00011960, GC_00011969, GC_00012076, GC_00012884, GC_00013858, GC_00014336, GC_00015776, GC_00018902, GC_00019709, GC_00023131, GC_00026350, GC_00026688, GC_00031040, GC_00031855, GC_00032079, GC_00033815, GC_00034489, GC_00035389, GC_00035750, GC_00036391, GC_000407…	0.8378	1	37	16
K01938	formate--tetrahydrofolate ligase [EC:6.3.4.3]	2.92595	0.0871657	0.276823	Abscess	GC_00000056, GC_00005205	0.8378	1	37	16
K12262	superoxide oxidase [EC:1.10.3.17]	2.92595	0.0871657	0.276823	Plaque	GC_00004232, GC_00018079, GC_00038487, GC_00044296	0.1622	0	37	16
K10236	trehalose/maltose transport system substrate-binding protein	2.92595	0.0871657	0.276823	Plaque	GC_00017143, GC_00017876, GC_00024349, GC_00033365	0.1622	0	37	16
K13889	glutathione transport system substrate-binding protein	2.92595	0.0871657	0.276823	Plaque	GC_00005535, GC_00007358, GC_00013203, GC_00023329, GC_00048924	0.1622	0	37	16
K22292	N-acetyl-D-muramate 6-phosphate phosphatase [EC:3.1.3.105]	2.92595	0.0871657	0.276823	Plaque	GC_00004710, GC_00023854, GC_00031159	0.1622	0	37	16
K24300	UDP-N-acetylglucosamine 4,6-dehydratase [EC:4.2.1.135]	2.92595	0.0871657	0.276823	Plaque	GC_00008598, GC_00024235, GC_00041516, GC_00046651	0.1622	0	37	16
K05596	LysR family transcriptional regulator, chromosome initiation inhibitor	2.92595	0.0871657	0.276823	Plaque	GC_00012101, GC_00014631, GC_00016016, GC_00042956	0.1622	0	37	16
K09806	ubiquinone biosynthesis accessory factor UbiK	2.92595	0.0871657	0.276823	Plaque	GC_00005084, GC_00028641, GC_00039694	0.1622	0	37	16
K01187	alpha-glucosidase [EC:3.2.1.20]	2.92595	0.0871657	0.276823	Plaque	GC_00013914, GC_00016835, GC_00023249, GC_00033282, GC_00051564	0.1622	0	37	16
K02665	type IV pilus assembly protein PilP	2.92595	0.0871657	0.276823	Plaque	GC_00018466, GC_00019785, GC_00032503, GC_00043001	0.1622	0	37	16
K16649	rhamnopyranosyl-N-acetylglucosaminyl-diphospho-decaprenol beta-1,3/1,4-galactofuranosyltransferase [EC:2.4.1.287]	2.92595	0.0871657	0.276823	Plaque	GC_00014028, GC_00014973, GC_00050617, GC_00058370	0.1622	0	37	16
K01175	esterase [EC:3.1.-.-]	2.92595	0.0871657	0.276823	Plaque	GC_00008339, GC_00018255, GC_00029160	0.1622	0	37	16
K05835	threonine efflux protein	2.92595	0.0871657	0.276823	Plaque	GC_00006155, GC_00036756, GC_00039646, GC_00053715	0.1622	0	37	16
K02666	type IV pilus assembly protein PilQ	2.92595	0.0871657	0.276823	Plaque	GC_00004126, GC_00037199, GC_00040321	0.1622	0	37	16
K02444	DeoR family transcriptional regulator, glycerol-3-phosphate regulon repressor	2.92595	0.0871657	0.276823	Plaque	GC_00004577, GC_00006140	0.1622	0	37	16
K02663	type IV pilus assembly protein PilN	2.92595	0.0871657	0.276823	Plaque	GC_00017527, GC_00029604, GC_00045519, GC_00050387, GC_00062170	0.1622	0	37	16
K14743	membrane-anchored mycosin MYCP [EC:3.4.21.-]	2.92595	0.0871657	0.276823	Plaque	GC_00016359, GC_00049550, GC_00052082, GC_00057808, GC_00062651	0.1622	0	37	16
K16703	colanic acid/amylovoran/stewartan biosynthesis glycosyltransferase WcaL/AmsK/CpsK [EC:2.4.-.-]	2.92595	0.0871657	0.276823	Plaque	GC_00005452, GC_00017643, GC_00020285, GC_00026091	0.1622	0	37	16
K02074	zinc/manganese transport system ATP-binding protein	2.92595	0.0871657	0.276823	Plaque	GC_00004238, GC_00019003	0.1622	0	37	16
K09136	ribosomal protein S12 methylthiotransferase accessory factor	2.92595	0.0871657	0.276823	Plaque	GC_00010594, GC_00014395, GC_00037622, GC_00051730	0.1622	0	37	16
K02668	two-component system, NtrC family, sensor histidine kinase PilS [EC:2.7.13.3]	2.92595	0.0871657	0.276823	Plaque	GC_00008941, GC_00046700, GC_00051367, GC_00052242	0.1622	0	37	16
K16950	anaerobic sulfite reductase subunit A	2.92595	0.0871657	0.276823	Plaque	GC_00002416	0.1622	0	37	16
K03325	arsenite transporter	2.92595	0.0871657	0.276823	Plaque	GC_00009352, GC_00012594, GC_00043151	0.1622	0	37	16
K00413	ubiquinol-cytochrome c reductase cytochrome c1 subunit	2.92595	0.0871657	0.276823	Plaque	GC_00005325, GC_00037113, GC_00061702	0.1622	0	37	16
K02445	MFS transporter, OPA family, glycerol-3-phosphate transporter	2.92595	0.0871657	0.276823	Plaque	GC_00003010, GC_00008285, GC_00024105	0.1622	0	37	16
K25422	7-methyl-GTP pyrophosphatase [EC:3.6.1.-]	2.92595	0.0871657	0.276823	Plaque	GC_00005169, GC_00040485, GC_00059436	0.1622	0	37	16
K24126	lipoyl-dependent peroxiredoxin subunit C [EC:1.11.1.28]	2.92595	0.0871657	0.276823	Plaque	GC_00002220	0.1622	0	37	16
K03690	ubiquinone biosynthesis accessory factor UbiJ	2.92595	0.0871657	0.276823	Plaque	GC_00013831, GC_00035606, GC_00041934, GC_00051223, GC_00061298	0.1622	0	37	16
K09890	alternative ribosome-rescue factor	2.92595	0.0871657	0.276823	Plaque	GC_00005639, GC_00018835	0.1622	0	37	16
K13573	proteasome accessory factor C	2.92595	0.0871657	0.276823	Plaque	GC_00023875, GC_00033223, GC_00033945, GC_00037695, GC_00044215, GC_00046212	0.1622	0	37	16
K04756	lipoyl-dependent peroxiredoxin subunit D [EC:1.11.1.28]	2.92595	0.0871657	0.276823	Plaque	GC_00002452	0.1622	0	37	16
K18900	LysR family transcriptional regulator, regulator for bpeEF and oprC	2.92595	0.0871657	0.276823	Plaque	GC_00007089, GC_00010051, GC_00027560	0.1622	0	37	16
K03790	[ribosomal protein S5]-alanine N-acetyltransferase [EC:2.3.1.267]	2.92595	0.0871657	0.276823	Plaque	GC_00007702, GC_00012048, GC_00037411	0.1622	0	37	16
K06175	tRNA pseudouridine65 synthase [EC:5.4.99.26]	2.92595	0.0871657	0.276823	Plaque	GC_00002414	0.1622	0	37	16
K11089	60 kDa SS-A/Ro ribonucleoprotein	2.92595	0.0871657	0.276823	Plaque	GC_00003856, GC_00010879	0.1622	0	37	16
K11414	NAD+-dependent protein deacetylase sirtuin 4 [EC:2.3.1.286]	2.92595	0.0871657	0.276823	Plaque	GC_00007603, GC_00016639, GC_00054837	0.1622	0	37	16
K21401	menaquinone-9 beta-reductase [EC:1.3.99.38]	2.92595	0.0871657	0.276823	Plaque	GC_00007070, GC_00012952, GC_00054339	0.1622	0	37	16
K03675	glutaredoxin 2	2.92595	0.0871657	0.276823	Plaque	GC_00002456	0.1622	0	37	16
K10764	O-succinylhomoserine sulfhydrylase [EC:2.5.1.-]	2.92595	0.0871657	0.276823	Plaque	GC_00005318, GC_00021279, GC_00027558	0.1622	0	37	16
K16044	scyllo-inositol 2-dehydrogenase (NADP+) [EC:1.1.1.371]	2.92595	0.0871657	0.276823	Plaque	GC_00019127, GC_00023948, GC_00024620, GC_00049086, GC_00063106	0.1622	0	37	16
K00405	cytochrome c oxidase cbb3-type subunit II	2.92595	0.0871657	0.276823	Plaque	GC_00002522	0.1622	0	37	16
K18588	coenzyme Q-binding protein COQ10	2.92595	0.0871657	0.276823	Plaque	GC_00004740, GC_00040182, GC_00045934	0.1622	0	37	16
K13572	proteasome accessory factor B	2.92595	0.0871657	0.276823	Plaque	GC_00027912, GC_00041081, GC_00044175, GC_00047041, GC_00053330, GC_00055343	0.1622	0	37	16
K02676	type IV pilus assembly protein PilZ	2.92595	0.0871657	0.276823	Plaque	GC_00006474, GC_00031193, GC_00049999, GC_00061337	0.1622	0	37	16
K02670	twitching motility protein PilU	2.92595	0.0871657	0.276823	Plaque	GC_00003180, GC_00005774, GC_00037329, GC_00040349	0.1622	0	37	16
K22298	ArsR family transcriptional regulator, zinc-responsive transcriptional repressor	2.92595	0.0871657	0.276823	Plaque	GC_00017400, GC_00018541, GC_00047641, GC_00051393	0.1622	0	37	16
K16784	biotin transport system ATP-binding protein [EC:7.6.2.-]	2.92595	0.0871657	0.276823	Plaque	GC_00017358, GC_00017402, GC_00025496, GC_00039357	0.1622	0	37	16
K00385	anaerobic sulfite reductase subunit C	2.92595	0.0871657	0.276823	Plaque	GC_00002348	0.1622	0	37	16
K19126	CRISPR system Cascade subunit CasE	2.92595	0.0871657	0.276823	Plaque	GC_00017772, GC_00020532, GC_00037746, GC_00045133, GC_00058123	0.1622	0	37	16
K19341	Cu-processing system permease protein	2.92595	0.0871657	0.276823	Plaque	GC_00004203, GC_00029820, GC_00035017	0.1622	0	37	16
K00523	CDP-4-dehydro-6-deoxyglucose reductase, E3 [EC:1.17.1.1]	2.92595	0.0871657	0.276823	Plaque	GC_00009932, GC_00013950, GC_00044629, GC_00045427	0.1622	0	37	16
K02671	type IV pilus assembly protein PilV	2.92595	0.0871657	0.276823	Plaque	GC_00022859, GC_00027508, GC_00030783, GC_00038472, GC_00047141, GC_00050992	0.1622	0	37	16
K21470	L,D-transpeptidase YcbB	2.92595	0.0871657	0.276823	Plaque	GC_00007248, GC_00024530, GC_00037003, GC_00045011	0.1622	0	37	16
K10830	manganese/zinc transport system ATP-binding protein [EC:7.2.2.5]	2.92595	0.0871657	0.276823	Plaque	GC_00002294	0.1622	0	37	16
K02673	type IV pilus assembly protein PilX	2.92595	0.0871657	0.276823	Plaque	GC_00015826, GC_00021274, GC_00050164, GC_00053833, GC_00061215	0.1622	0	37	16
K01261	glutamyl aminopeptidase [EC:3.4.11.7]	2.92595	0.0871657	0.276823	Plaque	GC_00002558, GC_00046444	0.1622	0	37	16
K23987	dTDP-4-dehydrorhamnose 3,5-epimerase/reductase [EC:5.1.3.13 1.1.1.133]	2.92595	0.0871657	0.276823	Plaque	GC_00001577	0.1622	0	37	16
K02667	two-component system, NtrC family, response regulator PilR	2.92595	0.0871657	0.276823	Plaque	GC_00004538, GC_00047495, GC_00056637	0.1622	0	37	16
K16783	biotin transport system permease protein	2.92595	0.0871657	0.276823	Plaque	GC_00019447, GC_00019571, GC_00021347, GC_00044210	0.1622	0	37	16
K06886	hemoglobin	2.92595	0.0871657	0.276823	Plaque	GC_00011800, GC_00052340, GC_00054375, GC_00058195, GC_00058843	0.1622	0	37	16
K03758	arginine:ornithine antiporter / lysine permease	2.92595	0.0871657	0.276823	Plaque	GC_00014226, GC_00016445, GC_00026922, GC_00050618	0.1622	0	37	16
K02650	type IV pilus assembly protein PilA	2.92595	0.0871657	0.276823	Plaque	GC_00018198, GC_00021303, GC_00022214, GC_00024003, GC_00028115, GC_00031420, GC_00032543, GC_00054146, GC_00058202	0.1622	0	37	16
K08365	MerR family transcriptional regulator, mercuric resistance operon regulatory protein	2.92595	0.0871657	0.276823	Plaque	GC_00009807, GC_00012574, GC_00045355	0.1622	0	37	16
K11103	aerobic C4-dicarboxylate transport protein	2.92595	0.0871657	0.276823	Plaque	GC_00004379, GC_00012241	0.1622	0	37	16
K02655	type IV pilus assembly protein PilE	2.92595	0.0871657	0.276823	Plaque	GC_00004259, GC_00022671, GC_00029750, GC_00031437, GC_00036598, GC_00044337, GC_00048069, GC_00055992, GC_00061697	0.1622	0	37	16
K16148	alpha-maltose-1-phosphate synthase [EC:2.4.1.342]	2.92595	0.0871657	0.276823	Plaque	GC_00002358	0.1622	0	37	16
K00242	succinate dehydrogenase membrane anchor subunit	2.92595	0.0871657	0.276823	Plaque	GC_00006953, GC_00019030, GC_00038612	0.1622	0	37	16
K01011	thiosulfate/3-mercaptopyruvate sulfurtransferase [EC:2.8.1.1 2.8.1.2]	2.92595	0.0871657	0.276823	Plaque	GC_00012045, GC_00014957, GC_00018669, GC_00041467, GC_00043365, GC_00047885	0.1622	0	37	16
K00376	nitrous-oxide reductase [EC:1.7.2.4]	2.92595	0.0871657	0.276823	Plaque	GC_00004401, GC_00041340, GC_00055224	0.1622	0	37	16
K03317	concentrative nucleoside transporter, CNT family	2.92595	0.0871657	0.276823	Plaque	GC_00004378, GC_00016405	0.1622	0	37	16
K19342	copper chaperone NosL	2.92595	0.0871657	0.276823	Plaque	GC_00006342, GC_00029148, GC_00036642, GC_00049733, GC_00057137	0.1622	0	37	16
K01894	glutamyl-Q tRNA(Asp) synthetase [EC:6.1.1.-]	2.92595	0.0871657	0.276823	Plaque	GC_00004599, GC_00025319, GC_00052316	0.1622	0	37	16
K00832	aromatic-amino-acid transaminase [EC:2.6.1.57]	2.92595	0.0871657	0.276823	Plaque	GC_00002401	0.1622	0	37	16
K00411	ubiquinol-cytochrome c reductase iron-sulfur subunit [EC:7.1.1.8]	2.92595	0.0871657	0.276823	Plaque	GC_00002005	0.1622	0	37	16
K01920	glutathione synthase [EC:6.3.2.3]	2.92595	0.0871657	0.276823	Plaque	GC_00003547, GC_00053909	0.1622	0	37	16
K03342	para-aminobenzoate synthetase / 4-amino-4-deoxychorismate lyase [EC:2.6.1.85 4.1.3.38]	2.92595	0.0871657	0.276823	Plaque	GC_00003925, GC_00019201, GC_00023396	0.1622	0	37	16
K02653	type IV pilus assembly protein PilC	2.92595	0.0871657	0.276823	Plaque	GC_00003404, GC_00030215	0.1622	0	37	16
K07218	nitrous oxidase accessory protein	2.92595	0.0871657	0.276823	Plaque	GC_00009250, GC_00019973, GC_00036487, GC_00049216	0.1622	0	37	16
K08643	zinc metalloprotease ZmpB [EC:3.4.24.-]	2.92595	0.0871657	0.276823	Plaque	GC_00009672, GC_00024325, GC_00052721, GC_00053548, GC_00055662	0.1622	0	37	16
K17230	cytochrome subunit of sulfide dehydrogenase	2.92595	0.0871657	0.276823	Plaque	GC_00005771, GC_00046157, GC_00055630, GC_00062766	0.1622	0	37	16
K07341	death on curing protein	2.91379	0.0878255	0.276823	Plaque	GC_00005338, GC_00006102, GC_00015429, GC_00016888, GC_00017863, GC_00018022, GC_00024983, GC_00026397, GC_00026974, GC_00048812, GC_00050440, GC_00062512	0.4324	0.1875	37	16
K00606	3-methyl-2-oxobutanoate hydroxymethyltransferase [EC:2.1.2.11]	2.91379	0.0878255	0.276823	Plaque	GC_00000801, GC_00002037, GC_00004396	0.4324	0.1875	37	16
K03719	Lrp/AsnC family transcriptional regulator, leucine-responsive regulatory protein	2.91379	0.0878255	0.276823	Plaque	GC_00003756, GC_00003860, GC_00006136, GC_00006966, GC_00015133, GC_00019366, GC_00020907, GC_00034308, GC_00037902, GC_00051330, GC_00056106, GC_00062207	0.4324	0.1875	37	16
K02020	molybdate transport system substrate-binding protein	2.91379	0.0878255	0.276823	Plaque	GC_00007965, GC_00010096, GC_00016082, GC_00026817, GC_00033197, GC_00040870, GC_00042451, GC_00049126, GC_00050497, GC_00054203, GC_00054301, GC_00055452, GC_00055583, GC_00056569, GC_00057890, GC_00060030, GC_00063349	0.4324	0.1875	37	16
K02018	molybdate transport system permease protein	2.91379	0.0878255	0.276823	Plaque	GC_00006580, GC_00006913, GC_00007722, GC_00012441, GC_00015029, GC_00022416, GC_00022991, GC_00034825, GC_00049197, GC_00058522, GC_00060210	0.4324	0.1875	37	16
K02970	small subunit ribosomal protein S21	2.91379	0.0878255	0.276823	Abscess	GC_00000366, GC_00000896, GC_00001500, GC_00004201	0.5676	0.8125	37	16
K03547	DNA repair protein SbcD/Mre11	2.91379	0.0878255	0.276823	Abscess	GC_00002154, GC_00007959, GC_00011327, GC_00011851, GC_00013294, GC_00015222, GC_00016746, GC_00018061, GC_00019902, GC_00020577, GC_00021554, GC_00021830, GC_00024746, GC_00028032, GC_00028750, GC_00033735, GC_00035544, GC_00035626, GC_00037502, GC_00039443, GC_00039957, GC_00044306, GC_00047549, GC_00047809, GC_00051429, GC_00054011, GC_00054628, GC_00055309	0.5676	0.8125	37	16
K26392	stomatin-like protein 2	2.90784	0.0881497	0.276823	Abscess	GC_00000257, GC_00002708, GC_00003452, GC_00035230, GC_00035308	0.4324	0.6875	37	16
K07507	putative Mg2+ transporter-C (MgtC) family protein	2.90784	0.0881497	0.276823	Abscess	GC_00003609, GC_00007401, GC_00011393, GC_00012450, GC_00013222, GC_00013380, GC_00016857, GC_00019556, GC_00021527, GC_00023065, GC_00023111, GC_00024275, GC_00026180, GC_00034064, GC_00035374, GC_00036648, GC_00039018, GC_00039425, GC_00044392, GC_00046315, GC_00047735, GC_00062788	0.4324	0.6875	37	16
K01997	branched-chain amino acid transport system permease protein	2.90784	0.0881497	0.276823	Abscess	GC_00000192, GC_00003082, GC_00003698, GC_00008115, GC_00008451, GC_00009280, GC_00016641, GC_00016773, GC_00020952, GC_00024277, GC_00024343, GC_00028725, GC_00029373, GC_00029652, GC_00029711, GC_00030982, GC_00035494, GC_00037243, GC_00038055, GC_00040228, GC_00040846, GC_00041612, GC_00044282, GC_00045067, GC_00053723, GC_00060800, GC_00061644, GC_00063379	0.4324	0.6875	37	16
K01996	branched-chain amino acid transport system ATP-binding protein	2.90784	0.0881497	0.276823	Abscess	GC_00000093, GC_00000112, GC_00017364, GC_00042878, GC_00056353	0.4324	0.6875	37	16
K02825	pyrimidine operon attenuation protein / uracil phosphoribosyltransferase [EC:2.4.2.9]	2.90784	0.0881497	0.276823	Plaque	GC_00000333, GC_00002694, GC_00006294, GC_00013788, GC_00016340, GC_00018449, GC_00035902	0.5676	0.3125	37	16
K01079	phosphoserine phosphatase [EC:3.1.3.3]	2.90784	0.0881497	0.276823	Plaque	GC_00001771, GC_00005574, GC_00005672, GC_00010479, GC_00012974, GC_00021258, GC_00033655, GC_00041573, GC_00047928, GC_00054915, GC_00055308, GC_00062376	0.5676	0.3125	37	16
K01733	threonine synthase [EC:4.2.3.1]	2.88888	0.0891926	0.276823	Plaque	GC_00000470, GC_00001811, GC_00002103, GC_00007970, GC_00009119, GC_00010871, GC_00014524, GC_00037197, GC_00040610, GC_00043884, GC_00056424, GC_00058356, GC_00058539, GC_00059252	0.8378	0.625	37	16
K01956	carbamoyl-phosphate synthase small subunit [EC:6.3.5.5]	2.88888	0.0891926	0.276823	Plaque	GC_00000342, GC_00001260, GC_00001573, GC_00003025, GC_00010300, GC_00010462, GC_00018730	0.8378	0.625	37	16
K03789	[ribosomal protein S18]-alanine N-acetyltransferase [EC:2.3.1.266]	2.88888	0.0891926	0.276823	Plaque	GC_00005221, GC_00008091, GC_00008838, GC_00009739, GC_00010056, GC_00011979, GC_00022721, GC_00023452, GC_00023528, GC_00025524, GC_00026867, GC_00030519, GC_00031368, GC_00032402, GC_00033997, GC_00034513, GC_00037827, GC_00039031, GC_00042925, GC_00050795, GC_00052035, GC_00052741, GC_00055799, GC_00056178, GC_00056904, GC_00058429, GC_00061606, GC_00062319, GC_00062609, GC_00063008	0.8378	0.625	37	16
K02499	tetrapyrrole methylase family protein / MazG family protein	2.88888	0.0891926	0.276823	Abscess	GC_00001038, GC_00014796, GC_00034235	0.1622	0.375	37	16
K01711	GDPmannose 4,6-dehydratase [EC:4.2.1.47]	2.88888	0.0891926	0.276823	Abscess	GC_00000485, GC_00045868	0.1622	0.375	37	16
K01468	imidazolonepropionase [EC:3.5.2.7]	2.88888	0.0891926	0.276823	Abscess	GC_00003574, GC_00008138, GC_00018369, GC_00055959, GC_00060312, GC_00062273	0.1622	0.375	37	16
K00174	2-oxoglutarate/2-oxoacid ferredoxin oxidoreductase subunit alpha [EC:1.2.7.3 1.2.7.11]	2.88888	0.0891926	0.276823	Abscess	GC_00001641, GC_00003088, GC_00023471, GC_00041748, GC_00044667, GC_00054988, GC_00060424	0.1622	0.375	37	16
K05367	penicillin-binding protein 1C [EC:2.4.1.129]	2.88888	0.0891926	0.276823	Abscess	GC_00010607, GC_00014593, GC_00016868, GC_00022377, GC_00035738, GC_00043700, GC_00043715, GC_00047830	0.1622	0.375	37	16
K05878	phosphoenolpyruvate---glycerone phosphotransferase subunit DhaK [EC:2.7.1.121]	2.88888	0.0891926	0.276823	Abscess	GC_00002311, GC_00004725, GC_00011466, GC_00025764	0.1622	0.375	37	16
K00175	2-oxoglutarate/2-oxoacid ferredoxin oxidoreductase subunit beta [EC:1.2.7.3 1.2.7.11]	2.88888	0.0891926	0.276823	Abscess	GC_00001964, GC_00002796, GC_00025194, GC_00028038, GC_00041788, GC_00061333, GC_00062488	0.1622	0.375	37	16
K02006	cobalt/nickel transport system ATP-binding protein	2.82026	0.0930814	0.276823	Plaque	GC_00003638, GC_00007128, GC_00011386, GC_00034229, GC_00042041, GC_00044130, GC_00055577, GC_00057109	0.3514	0.125	37	16
K22132	tRNA threonylcarbamoyladenosine dehydratase	2.82026	0.0930814	0.276823	Abscess	GC_00001735, GC_00002874, GC_00003471, GC_00004214, GC_00004239, GC_00007473, GC_00016984, GC_00018262, GC_00018569, GC_00022154, GC_00023838, GC_00027776, GC_00039867, GC_00050490, GC_00055935	0.6486	0.875	37	16
K02244	competence protein ComGB	2.82026	0.0930814	0.276823	Plaque	GC_00003499, GC_00010246, GC_00010433, GC_00026615, GC_00034328, GC_00055249, GC_00058021	0.3514	0.125	37	16
K05823	N-acetyldiaminopimelate deacetylase [EC:3.5.1.47]	2.82026	0.0930814	0.276823	Plaque	GC_00003167, GC_00004798, GC_00014308, GC_00018717, GC_00020381, GC_00039593	0.3514	0.125	37	16
K07009	lipid II isoglutaminyl synthase (glutamine-hydrolysing) [EC:6.3.5.13]	2.82026	0.0930814	0.276823	Plaque	GC_00002509, GC_00003565, GC_00003597, GC_00004169, GC_00012112, GC_00012565, GC_00030527, GC_00040940, GC_00041229, GC_00049114, GC_00049176, GC_00058568	0.3514	0.125	37	16
K01226	trehalose-6-phosphate hydrolase [EC:3.2.1.93]	2.82026	0.0930814	0.276823	Plaque	GC_00001139, GC_00001564	0.3514	0.125	37	16
K00761	uracil phosphoribosyltransferase [EC:2.4.2.9]	2.78037	0.0954264	0.276823	Plaque	GC_00000110, GC_00000847, GC_00001194	0.9189	0.75	37	16
K00891	shikimate kinase [EC:2.7.1.71]	2.78037	0.0954264	0.276823	Plaque	GC_00003312, GC_00003854, GC_00004922, GC_00008500, GC_00008564, GC_00008829, GC_00008956, GC_00010343, GC_00010961, GC_00013542, GC_00017815, GC_00017824, GC_00020716, GC_00028800, GC_00029890, GC_00034549, GC_00034733, GC_00038965, GC_00041512, GC_00042073, GC_00046036, GC_00050384, GC_00053495, GC_00055056, GC_00056462, GC_00060553	0.9189	0.75	37	16
K02346	DNA polymerase IV [EC:2.7.7.7]	2.78037	0.0954264	0.276823	Plaque	GC_00003091, GC_00003983, GC_00004729, GC_00005717, GC_00006645, GC_00007662, GC_00009358, GC_00009980, GC_00012121, GC_00013658, GC_00014011, GC_00016097, GC_00032600, GC_00033904, GC_00038997, GC_00040612, GC_00046423, GC_00058876, GC_00061590, GC_00061952, GC_00062608	0.9189	0.75	37	16
K00800	3-phosphoshikimate 1-carboxyvinyltransferase [EC:2.5.1.19]	2.78037	0.0954264	0.276823	Plaque	GC_00003490, GC_00004313, GC_00007822, GC_00008392, GC_00009164, GC_00009553, GC_00010522, GC_00013006, GC_00014131, GC_00018132, GC_00018357, GC_00018595, GC_00019865, GC_00022525, GC_00024189, GC_00025441, GC_00025951, GC_00029768, GC_00034208, GC_00039024, GC_00047660, GC_00048000, GC_00048102, GC_00061683	0.9189	0.75	37	16
K00609	aspartate carbamoyltransferase catalytic subunit [EC:2.1.3.2]	2.78037	0.0954264	0.276823	Plaque	GC_00000495, GC_00000594, GC_00001196, GC_00002788, GC_00003477, GC_00009047, GC_00011618, GC_00027859, GC_00046999	0.9189	0.75	37	16
K07706	two-component system, LytTR family, sensor histidine kinase AgrC [EC:2.7.13.3]	2.78037	0.0954264	0.276823	Abscess	GC_00019894, GC_00027690, GC_00031001, GC_00037756, GC_00052338, GC_00053173, GC_00054872, GC_00059504	0.0811	0.25	37	16
K23779	XRE family transcriptional regulator, regulator of sulfur utilization	2.78037	0.0954264	0.276823	Abscess	GC_00008573, GC_00010179, GC_00026638, GC_00045641, GC_00054019	0.0811	0.25	37	16
K02172	bla regulator protein blaR1	2.78037	0.0954264	0.276823	Abscess	GC_00010440, GC_00015130, GC_00016466, GC_00034703, GC_00038787, GC_00044936, GC_00052700	0.0811	0.25	37	16
K03214	RNA methyltransferase, TrmH family [EC:2.1.1.-]	2.78037	0.0954264	0.276823	Abscess	GC_00008178, GC_00016529, GC_00024780, GC_00032833	0.0811	0.25	37	16
K06147	ATP-binding cassette, subfamily B, bacterial	2.78037	0.0954264	0.276823	Abscess	GC_00007795, GC_00018650, GC_00034221, GC_00055535	0.0811	0.25	37	16
K17472	Rrf2 family transcriptional regulator, cysteine metabolism repressor	2.78037	0.0954264	0.276823	Abscess	GC_00009112, GC_00012315, GC_00016624, GC_00019079, GC_00050073	0.0811	0.25	37	16
K01768	adenylate cyclase [EC:4.6.1.1]	2.78037	0.0954264	0.276823	Abscess	GC_00002285, GC_00010823, GC_00013117, GC_00013990, GC_00026544, GC_00026779, GC_00030727, GC_00032753, GC_00044374, GC_00057830, GC_00061752	0.0811	0.25	37	16
K02456	general secretion pathway protein G	2.78037	0.0954264	0.276823	Abscess	GC_00006109, GC_00017647, GC_00043840, GC_00061127	0.0811	0.25	37	16
K08177	MFS transporter, OFA family, oxalate/formate antiporter	2.78037	0.0954264	0.276823	Abscess	GC_00006185, GC_00019183, GC_00038529, GC_00039144	0.0811	0.25	37	16
K00603	glutamate formiminotransferase / 5-formyltetrahydrofolate cyclo-ligase [EC:2.1.2.5 6.3.3.2]	2.78037	0.0954264	0.276823	Abscess	GC_00001093, GC_00040069, GC_00059438	0.0811	0.25	37	16
K02011	iron(III) transport system permease protein	2.74189	0.0977489	0.276823	Abscess	GC_00001684, GC_00002688, GC_00003259, GC_00005292, GC_00009141, GC_00009585, GC_00010866, GC_00013592, GC_00014058, GC_00015303, GC_00018564, GC_00023674, GC_00030144, GC_00034038, GC_00034553, GC_00035126, GC_00038261, GC_00042721, GC_00053810, GC_00054101, GC_00061757, GC_00063027	0.3784	0.625	37	16
K03205	type IV secretion system protein VirD4 [EC:7.4.2.8]	2.74189	0.0977489	0.276823	Abscess	GC_00000187, GC_00000265, GC_00007166, GC_00012461, GC_00013028, GC_00013034, GC_00020605, GC_00022903, GC_00026320, GC_00032719, GC_00032767, GC_00036426, GC_00039786, GC_00041862, GC_00041890, GC_00043441, GC_00053299	0.3784	0.625	37	16
K01269	aminopeptidase [EC:3.4.11.-]	2.74189	0.0977489	0.276823	Abscess	GC_00001380, GC_00002381, GC_00003405, GC_00010704, GC_00018242, GC_00024232, GC_00028671, GC_00031885, GC_00032763, GC_00034000, GC_00036906, GC_00039885, GC_00048827, GC_00051101, GC_00053008	0.3784	0.625	37	16
K03614	H+/Na+-translocating ferredoxin:NAD+ oxidoreductase subunit D [EC:7.1.1.11 7.2.1.2]	2.74189	0.0977489	0.276823	Abscess	GC_00003315, GC_00004053, GC_00005632, GC_00005970, GC_00009345, GC_00009968, GC_00010202, GC_00025992, GC_00029704, GC_00032036, GC_00042836, GC_00043011	0.3784	0.625	37	16
K09125	queuosine precursor transporter	2.74189	0.0977489	0.276823	Plaque	GC_00000738, GC_00002798, GC_00007607, GC_00008649, GC_00009629, GC_00016450, GC_00017977, GC_00035253, GC_00054458	0.6216	0.375	37	16
K00847	fructokinase [EC:2.7.1.4]	2.74189	0.0977489	0.276823	Plaque	GC_00001106, GC_00006451, GC_00008582, GC_00009347, GC_00012024, GC_00016545, GC_00017249, GC_00017550, GC_00042164, GC_00043685, GC_00044779, GC_00047874, GC_00048872, GC_00051217	0.6216	0.375	37	16
K01633	7,8-dihydroneopterin aldolase/epimerase/oxygenase [EC:4.1.2.25 5.1.99.8 1.13.11.81]	2.74189	0.0977489	0.276823	Plaque	GC_00004493, GC_00007563, GC_00007608, GC_00008906, GC_00012396, GC_00012938, GC_00014866, GC_00017718, GC_00020813, GC_00022410, GC_00039465, GC_00041682, GC_00042516, GC_00045573, GC_00047806, GC_00058494, GC_00060774	0.6216	0.375	37	16
K01962	acetyl-CoA carboxylase carboxyl transferase subunit alpha [EC:6.4.1.2 2.1.3.15]	2.74189	0.0977489	0.276823	Plaque	GC_00000217, GC_00000652	0.6216	0.375	37	16
K15894	UDP-N-acetylglucosamine 4,6-dehydratase/5-epimerase [EC:4.2.1.115 5.1.3.-]	2.69539	0.100639	0.276823	Abscess	GC_00003931, GC_00004992, GC_00005740, GC_00006002, GC_00013540, GC_00043035, GC_00051306, GC_00058140	0.2162	0.4375	37	16
K02768	fructose PTS system EIIA component [EC:2.7.1.202]	2.69539	0.100639	0.276823	Abscess	GC_00002751, GC_00002957, GC_00005204, GC_00007421, GC_00027018, GC_00030909, GC_00044229, GC_00059179, GC_00062157, GC_00063410	0.2162	0.4375	37	16
K00895	diphosphate-dependent phosphofructokinase [EC:2.7.1.90]	2.69539	0.100639	0.276823	Abscess	GC_00000565, GC_00004971	0.2162	0.4375	37	16
K02687	ribosomal protein L11 methyltransferase [EC:2.1.1.-]	2.69539	0.100639	0.276823	Plaque	GC_00002733, GC_00004532, GC_00005110, GC_00009081, GC_00009918, GC_00012928, GC_00014153, GC_00018516, GC_00019130, GC_00021697, GC_00024550, GC_00034324, GC_00036739, GC_00037367, GC_00039290, GC_00040216, GC_00041374, GC_00042982, GC_00045687, GC_00048882, GC_00051623	0.7838	0.5625	37	16
K18888	ATP-binding cassette, subfamily B, multidrug efflux pump	2.69539	0.100639	0.276823	Plaque	GC_00000156, GC_00000317, GC_00000754, GC_00002263, GC_00002617, GC_00002782, GC_00003834, GC_00004565, GC_00004625, GC_00004705, GC_00005082, GC_00005370, GC_00005664, GC_00005930, GC_00006960, GC_00010422, GC_00010695, GC_00011291, GC_00015080, GC_00016417, GC_00017363, GC_00017636, GC_00018587, GC_00019405, GC_00020389, GC_00021862, GC_00023194, GC_00024354, GC_00033169, GC_00033431, GC_000358…	0.7838	0.5625	37	16
K01778	diaminopimelate epimerase [EC:5.1.1.7]	2.64864	0.103638	0.276823	Plaque	GC_00003726, GC_00004336, GC_00005653, GC_00006924, GC_00007387, GC_00012635, GC_00012756, GC_00013651, GC_00019770, GC_00026391, GC_00031140, GC_00034750, GC_00045006, GC_00047011, GC_00051961	0.6757	0.4375	37	16
K03786	3-dehydroquinate dehydratase II [EC:4.2.1.10]	2.64864	0.103638	0.276823	Plaque	GC_00000482, GC_00000658, GC_00001059, GC_00041889	0.6757	0.4375	37	16
K04720	threonine-phosphate decarboxylase [EC:4.1.1.81]	2.6284	0.104967	0.276823	Abscess	GC_00001264, GC_00006119, GC_00022156, GC_00024449, GC_00026536, GC_00030017, GC_00032172, GC_00038812, GC_00045921, GC_00061431	0.2703	0.5	37	16
K21903	ArsR family transcriptional regulator, lead/cadmium/zinc/bismuth-responsive transcriptional repressor	2.6284	0.104967	0.276823	Abscess	GC_00000289, GC_00035734, GC_00051718	0.2703	0.5	37	16
K01788	N-acylglucosamine-6-phosphate 2-epimerase [EC:5.1.3.9]	2.57292	0.108707	0.276823	Plaque	GC_00000795, GC_00001764, GC_00006564, GC_00010248, GC_00039072	0.4865	0.25	37	16
K06133	4'-phosphopantetheinyl transferase [EC:2.7.8.-]	2.57292	0.108707	0.276823	Plaque	GC_00010714, GC_00019298, GC_00022474, GC_00023689, GC_00025242, GC_00025284, GC_00027869, GC_00033746, GC_00034091, GC_00034623, GC_00034690, GC_00037361, GC_00038699, GC_00043460, GC_00046631, GC_00048899, GC_00052707, GC_00052899, GC_00057673, GC_00061246, GC_00061615	0.4865	0.25	37	16
K00241	succinate dehydrogenase cytochrome b subunit	2.57292	0.108707	0.276823	Plaque	GC_00001945, GC_00009560, GC_00009679, GC_00012755, GC_00016753, GC_00017793, GC_00018019, GC_00024876, GC_00033859, GC_00039323, GC_00056764	0.4865	0.25	37	16
K01271	Xaa-Pro dipeptidase [EC:3.4.13.9]	2.57292	0.108707	0.276823	Abscess	GC_00003394, GC_00004583, GC_00006513, GC_00009989, GC_00010656, GC_00011197, GC_00011313, GC_00012201, GC_00014735, GC_00016721, GC_00017891, GC_00025562, GC_00035179, GC_00040715, GC_00045046, GC_00046494, GC_00048458, GC_00051709, GC_00054271, GC_00055762, GC_00061459	0.5135	0.75	37	16
K02824	uracil permease	2.57292	0.108707	0.276823	Abscess	GC_00001662, GC_00003176, GC_00004383, GC_00005200, GC_00007061, GC_00008788, GC_00009786, GC_00028230, GC_00034461, GC_00048939	0.5135	0.75	37	16
K04759	ferrous iron transport protein B	2.57292	0.108707	0.276823	Abscess	GC_00002011, GC_00002569, GC_00003040, GC_00003694, GC_00007220, GC_00010897, GC_00011738, GC_00013258, GC_00018441, GC_00019794, GC_00020249, GC_00027592, GC_00033812, GC_00037424, GC_00043748, GC_00051552, GC_00055154, GC_00057575	0.5135	0.75	37	16
K03185	2-octaprenyl-6-methoxyphenol hydroxylase [EC:1.14.13.-]	2.38747	0.122311	0.276823	Plaque	GC_00003546	0.1351	0	37	16
K03562	biopolymer transport protein TolQ	2.38747	0.122311	0.276823	Plaque	GC_00007909, GC_00033706, GC_00044358	0.1351	0	37	16
K10681	two-component system, OmpR family, sensor histidine kinase SaeS [EC:2.7.13.3]	2.38747	0.122311	0.276823	Plaque	GC_00004777, GC_00057773	0.1351	0	37	16
K08084	type IV fimbrial biogenesis protein FimT	2.38747	0.122311	0.276823	Plaque	GC_00020966, GC_00030556, GC_00032795, GC_00056210, GC_00062867	0.1351	0	37	16
K05594	ElaB protein	2.38747	0.122311	0.276823	Plaque	GC_00008302, GC_00043544, GC_00060385	0.1351	0	37	16
K07465	putative RecB family exonuclease	2.38747	0.122311	0.276823	Plaque	GC_00010921, GC_00011734	0.1351	0	37	16
K19340	Cu-processing system ATP-binding protein	2.38747	0.122311	0.276823	Plaque	GC_00005384, GC_00024426	0.1351	0	37	16
K02362	enterobactin synthetase component D [EC:6.3.2.14 2.7.8.-]	2.38747	0.122311	0.276823	Plaque	GC_00011649, GC_00023669, GC_00026011, GC_00034505, GC_00062031	0.1351	0	37	16
K06860	putative heme uptake system protein	2.38747	0.122311	0.276823	Plaque	GC_00007416, GC_00013101	0.1351	0	37	16
K24204	mannitol-1-/sugar-/sorbitol-6-/2-deoxyglucose-6-phosphatase [EC:3.1.3.22 3.1.3.23 3.1.3.50 3.1.3.68]	2.38747	0.122311	0.276823	Plaque	GC_00002900	0.1351	0	37	16
K08485	phosphocarrier protein NPr	2.38747	0.122311	0.276823	Plaque	GC_00002690	0.1351	0	37	16
K07248	lactaldehyde dehydrogenase / glycolaldehyde dehydrogenase [EC:1.2.1.22 1.2.1.21]	2.38747	0.122311	0.276823	Plaque	GC_00002809	0.1351	0	37	16
K21679	hydroxysqualene synthase [EC:4.2.3.156]	2.38747	0.122311	0.276823	Plaque	GC_00003994, GC_00036807	0.1351	0	37	16
K10238	trehalose/maltose transport system permease protein	2.38747	0.122311	0.276823	Plaque	GC_00004549, GC_00011692, GC_00017673, GC_00052278, GC_00053917	0.1351	0	37	16
K14267	N-succinyldiaminopimelate aminotransferase [EC:2.6.1.17]	2.38747	0.122311	0.276823	Plaque	GC_00003456	0.1351	0	37	16
K03078	3-dehydro-L-gulonate-6-phosphate decarboxylase [EC:4.1.1.85]	2.38747	0.122311	0.276823	Plaque	GC_00004224, GC_00042998	0.1351	0	37	16
K05805	CreA protein	2.38747	0.122311	0.276823	Plaque	GC_00004845, GC_00044002	0.1351	0	37	16
K15526	L-cysteine:1D-myo-inositol 2-amino-2-deoxy-alpha-D-glucopyranoside ligase [EC:6.3.1.13]	2.38747	0.122311	0.276823	Plaque	GC_00006008, GC_00011577	0.1351	0	37	16
K01096	phosphatidylglycerophosphatase B [EC:3.1.3.27 3.6.1.75 3.1.3.4 3.6.1.27]	2.38747	0.122311	0.276823	Plaque	GC_00008700, GC_00045558, GC_00049849	0.1351	0	37	16
K00311	electron-transferring-flavoprotein dehydrogenase [EC:1.5.5.1]	2.38747	0.122311	0.276823	Plaque	GC_00003718	0.1351	0	37	16
K19046	CRISPR system Cascade subunit CasB	2.38747	0.122311	0.276823	Plaque	GC_00014199, GC_00032725, GC_00050288, GC_00054862	0.1351	0	37	16
K03153	glycine oxidase [EC:1.4.3.19]	2.38747	0.122311	0.276823	Plaque	GC_00004617, GC_00015668	0.1351	0	37	16
K18930	D-lactate dehydrogenase	2.38747	0.122311	0.276823	Plaque	GC_00003632, GC_00012108	0.1351	0	37	16
K04782	isochorismate pyruvate lyase [EC:4.2.99.21]	2.38747	0.122311	0.276823	Plaque	GC_00012558, GC_00017795, GC_00054822	0.1351	0	37	16
K11312	cupin 2 domain-containing protein	2.38747	0.122311	0.276823	Plaque	GC_00003531	0.1351	0	37	16
K00127	formate dehydrogenase subunit gamma	2.38747	0.122311	0.276823	Plaque	GC_00008273, GC_00030814, GC_00034291	0.1351	0	37	16
K03181	chorismate lyase [EC:4.1.3.40]	2.38747	0.122311	0.276823	Plaque	GC_00031205, GC_00041490, GC_00052753, GC_00058837, GC_00059918	0.1351	0	37	16
K15521	D-inositol-3-phosphate glycosyltransferase [EC:2.4.1.250]	2.38747	0.122311	0.276823	Plaque	GC_00016260, GC_00018521, GC_00025259	0.1351	0	37	16
K22311	phosphatidylinositol dimannoside acyltransferase [EC:2.3.1.265]	2.38747	0.122311	0.276823	Plaque	GC_00009486, GC_00035695, GC_00053720	0.1351	0	37	16
K11533	fatty acid synthase, bacteria type [EC:2.3.1.-]	2.38747	0.122311	0.276823	Plaque	GC_00002700, GC_00018525	0.1351	0	37	16
K06911	quercetin 2,3-dioxygenase [EC:1.13.11.24]	2.38747	0.122311	0.276823	Plaque	GC_00006959, GC_00018499, GC_00033548	0.1351	0	37	16
K17883	mycothione reductase [EC:1.8.1.15]	2.38747	0.122311	0.276823	Plaque	GC_00013923, GC_00018160, GC_00058359	0.1351	0	37	16
K22306	glucosyl-3-phosphoglycerate phosphatase [EC:3.1.3.85]	2.38747	0.122311	0.276823	Plaque	GC_00006989, GC_00013356	0.1351	0	37	16
K23184	ferric citrate transport system ATP-binding protein [EC:7.2.2.18]	2.38747	0.122311	0.276823	Plaque	GC_00003639	0.1351	0	37	16
K00598	trans-aconitate 2-methyltransferase [EC:2.1.1.144]	2.38747	0.122311	0.276823	Plaque	GC_00002115	0.1351	0	37	16
K05970	sialate O-acetylesterase [EC:3.1.1.53]	2.38747	0.122311	0.276823	Plaque	GC_00012172, GC_00038164, GC_00041252, GC_00061272	0.1351	0	37	16
K02200	cytochrome c-type biogenesis protein CcmH	2.38747	0.122311	0.276823	Plaque	GC_00008834, GC_00025465, GC_00033453	0.1351	0	37	16
K00381	sulfite reductase (NADPH) hemoprotein beta-component [EC:1.8.1.2]	2.38747	0.122311	0.276823	Plaque	GC_00002640	0.1351	0	37	16
K21677	hydroxysqualene dehydroxylase [EC:1.17.8.1]	2.38747	0.122311	0.276823	Plaque	GC_00009594, GC_00021022, GC_00025371	0.1351	0	37	16
K03746	DNA-binding protein H-NS	2.38747	0.122311	0.276823	Plaque	GC_00007087, GC_00043711, GC_00044897	0.1351	0	37	16
K10007	glutamate transport system permease protein	2.38747	0.122311	0.276823	Plaque	GC_00006677, GC_00015579, GC_00018947	0.1351	0	37	16
K00246	succinate dehydrogenase subunit C	2.38747	0.122311	0.276823	Plaque	GC_00010459, GC_00036392, GC_00055164	0.1351	0	37	16
K16146	maltokinase [EC:2.7.1.175]	2.38747	0.122311	0.276823	Plaque	GC_00009429, GC_00035879, GC_00037500	0.1351	0	37	16
K21147	sulfur-carrier protein adenylyltransferase/sulfurtransferase [EC:2.7.7.80 2.7.7.- 2.8.1.11 2.8.1.-]	2.38747	0.122311	0.276823	Plaque	GC_00002564, GC_00011336	0.1351	0	37	16
K07725	CRISPR-associated protein Csa3	2.38747	0.122311	0.276823	Plaque	GC_00003555	0.1351	0	37	16
K02672	type IV pilus assembly protein PilW	2.38747	0.122311	0.276823	Plaque	GC_00025550, GC_00043113, GC_00044806, GC_00047388, GC_00058031	0.1351	0	37	16
K01070	S-formylglutathione hydrolase [EC:3.1.2.12]	2.38747	0.122311	0.276823	Plaque	GC_00004684, GC_00054924, GC_00061031	0.1351	0	37	16
K16091	Fe(3+) dicitrate transport protein	2.38747	0.122311	0.276823	Plaque	GC_00010819, GC_00013749, GC_00055068	0.1351	0	37	16
K21000	polysaccharide biosynthesis protein PslG	2.38747	0.122311	0.276823	Plaque	GC_00004581, GC_00024725, GC_00029575	0.1351	0	37	16
K17884	archaetidylinositol phosphate synthase [EC:2.7.8.39]	2.38747	0.122311	0.276823	Plaque	GC_00010201, GC_00016859	0.1351	0	37	16
K09153	small membrane protein	2.38747	0.122311	0.276823	Plaque	GC_00008075, GC_00018546	0.1351	0	37	16
K23182	ferric citrate transport system permease protein	2.38747	0.122311	0.276823	Plaque	GC_00002758, GC_00010646	0.1351	0	37	16
K06979	macrolide phosphotransferase	2.38747	0.122311	0.276823	Plaque	GC_00009275, GC_00014708	0.1351	0	37	16
K19125	CRISPR system Cascade subunit CasD	2.38747	0.122311	0.276823	Plaque	GC_00012682, GC_00046766, GC_00050167, GC_00062995	0.1351	0	37	16
K03594	bacterioferritin [EC:1.16.3.1]	2.38747	0.122311	0.276823	Plaque	GC_00003061, GC_00003138	0.1351	0	37	16
K03641	TolB protein	2.38747	0.122311	0.276823	Plaque	GC_00010475, GC_00040638, GC_00049934	0.1351	0	37	16
K09008	NADH dehydrogenase [ubiquinone] 1 alpha subcomplex assembly factor 3	2.38747	0.122311	0.276823	Plaque	GC_00029676, GC_00038613, GC_00047170, GC_00047530, GC_00055474	0.1351	0	37	16
K22042	ArsR family transcriptional regulator, virulence genes transcriptional regulator	2.38747	0.122311	0.276823	Plaque	GC_00009111, GC_00009781, GC_00021486	0.1351	0	37	16
K02380	FdhE protein	2.38747	0.122311	0.276823	Plaque	GC_00008440, GC_00036227, GC_00040468	0.1351	0	37	16
K18446	triphosphatase [EC:3.6.1.25]	2.38747	0.122311	0.276823	Plaque	GC_00011876, GC_00036728, GC_00038185, GC_00058243	0.1351	0	37	16
K02438	glycogen debranching enzyme [EC:3.2.1.196]	2.38747	0.122311	0.276823	Plaque	GC_00002793	0.1351	0	37	16
K03676	glutaredoxin 3	2.38747	0.122311	0.276823	Plaque	GC_00007447, GC_00017508	0.1351	0	37	16
K08966	2-hydroxy-3-keto-5-methylthiopentenyl-1-phosphate phosphatase [EC:3.1.3.87]	2.38747	0.122311	0.276823	Plaque	GC_00003684	0.1351	0	37	16
K00247	succinate dehydrogenase subunit D	2.38747	0.122311	0.276823	Plaque	GC_00008722, GC_00022681, GC_00035418	0.1351	0	37	16
K13498	indole-3-glycerol phosphate synthase / phosphoribosylanthranilate isomerase [EC:4.1.1.48 5.3.1.24]	2.38747	0.122311	0.276823	Plaque	GC_00010580, GC_00014921	0.1351	0	37	16
K09471	gamma-glutamylputrescine oxidase [EC:1.4.3.-]	2.38747	0.122311	0.276823	Plaque	GC_00007639, GC_00011909	0.1351	0	37	16
K01161	deoxyribonuclease (pyrimidine dimer) [EC:3.1.25.1]	2.38747	0.122311	0.276823	Plaque	GC_00002676	0.1351	0	37	16
K22907	polyprenyl-phospho-N-acetylgalactosaminyl synthase	2.38747	0.122311	0.276823	Plaque	GC_00007991, GC_00012401	0.1351	0	37	16
K18455	mycothiol S-conjugate amidase [EC:3.5.1.115]	2.38747	0.122311	0.276823	Plaque	GC_00009838, GC_00013236	0.1351	0	37	16
K04774	serine protease SohB [EC:3.4.21.-]	2.38747	0.122311	0.276823	Plaque	GC_00003691, GC_00027326	0.1351	0	37	16
K05363	serine/alanine adding enzyme [EC:2.3.2.10]	2.38747	0.122311	0.276823	Plaque	GC_00019189, GC_00022050, GC_00044319, GC_00059609	0.1351	0	37	16
K02192	bacterioferritin-associated ferredoxin	2.38747	0.122311	0.276823	Plaque	GC_00005724, GC_00058000	0.1351	0	37	16
K25627	AATGal transferase	2.38747	0.122311	0.276823	Plaque	GC_00002605	0.1351	0	37	16
K19339	NosR/NirI family transcriptional regulator, nitrous oxide reductase regulator	2.38747	0.122311	0.276823	Plaque	GC_00007932, GC_00039366, GC_00051236	0.1351	0	37	16
K06188	aquaporin Z	2.38747	0.122311	0.276823	Plaque	GC_00017037, GC_00020207, GC_00024999, GC_00036630	0.1351	0	37	16
K19123	CRISPR system Cascade subunit CasA	2.38747	0.122311	0.276823	Plaque	GC_00012198, GC_00034539, GC_00045184, GC_00056896	0.1351	0	37	16
K08256	phosphatidyl-myo-inositol alpha-mannosyltransferase [EC:2.4.1.345]	2.38747	0.122311	0.276823	Plaque	GC_00010478, GC_00016913	0.1351	0	37	16
K15024	putative phosphotransacetylase [EC:2.3.1.8]	2.38747	0.122311	0.276823	Plaque	GC_00007116, GC_00037414, GC_00040185	0.1351	0	37	16
K16346	xanthine permease XanQ	2.38747	0.122311	0.276823	Plaque	GC_00002554	0.1351	0	37	16
K03573	DNA mismatch repair protein MutH	2.38747	0.122311	0.276823	Plaque	GC_00010123, GC_00043362, GC_00059117	0.1351	0	37	16
K02196	heme exporter protein D	2.38747	0.122311	0.276823	Plaque	GC_00008718, GC_00026691, GC_00051821	0.1351	0	37	16
K00124	formate dehydrogenase iron-sulfur subunit	2.38747	0.122311	0.276823	Plaque	GC_00003263, GC_00009162	0.1351	0	37	16
K02439	thiosulfate sulfurtransferase [EC:2.8.1.1]	2.38747	0.122311	0.276823	Plaque	GC_00009858, GC_00036645, GC_00039397, GC_00054292	0.1351	0	37	16
K21885	ArsR family transcriptional regulator, cadmium/lead-responsive transcriptional repressor	2.38747	0.122311	0.276823	Plaque	GC_00005887, GC_00009588, GC_00059496	0.1351	0	37	16
K00568	2-polyprenyl-6-hydroxyphenyl methylase / 3-demethylubiquinone-9 3-methyltransferase [EC:2.1.1.222 2.1.1.64]	2.38747	0.122311	0.276823	Plaque	GC_00003666	0.1351	0	37	16
K02552	menaquinone-specific isochorismate synthase [EC:5.4.4.2]	2.38747	0.122311	0.276823	Plaque	GC_00012990, GC_00030437, GC_00058551, GC_00060246	0.1351	0	37	16
K19124	CRISPR system Cascade subunit CasC	2.38747	0.122311	0.276823	Plaque	GC_00013103, GC_00023345, GC_00023994, GC_00054448	0.1351	0	37	16
K10682	two-component system, OmpR family, response regulator SaeR	2.38747	0.122311	0.276823	Plaque	GC_00003469	0.1351	0	37	16
K00380	sulfite reductase (NADPH) flavoprotein alpha-component [EC:1.8.1.2]	2.38747	0.122311	0.276823	Plaque	GC_00002571, GC_00057879	0.1351	0	37	16
K02839	peptide chain release factor	2.38747	0.122311	0.276823	Plaque	GC_00012956, GC_00014758, GC_00047440	0.1351	0	37	16
K15525	N-acetyl-1-D-myo-inositol-2-amino-2-deoxy-alpha-D-glucopyranoside deacetylase [EC:3.5.1.103]	2.38747	0.122311	0.276823	Plaque	GC_00011855, GC_00013561, GC_00052161, GC_00061122	0.1351	0	37	16
K03629	DNA replication and repair protein RecF	2.38747	0.122311	0.276823	Abscess	GC_00003095, GC_00003838, GC_00005940, GC_00005942, GC_00006148, GC_00006493, GC_00007034, GC_00007230, GC_00010728, GC_00011304, GC_00012221, GC_00014259, GC_00016454, GC_00019307, GC_00026586, GC_00030111, GC_00036133, GC_00041729, GC_00050999, GC_00053265, GC_00061138, GC_00062332	0.8649	1	37	16
K06153	undecaprenyl-diphosphatase [EC:3.6.1.27]	2.38747	0.122311	0.276823	Abscess	GC_00000649, GC_00000921, GC_00001726, GC_00002841, GC_00005412, GC_00005620, GC_00006576, GC_00009587, GC_00012118, GC_00012392, GC_00012486, GC_00014728, GC_00014732, GC_00016070, GC_00018271, GC_00018995, GC_00019285, GC_00020936, GC_00021756, GC_00021805, GC_00025100, GC_00028503, GC_00029056, GC_00029675, GC_00030152, GC_00030261, GC_00030286, GC_00031716, GC_00033667, GC_00038114, GC_000393…	0.8649	1	37	16
K21636	ribonucleoside-triphosphate reductase (formate) [EC:1.1.98.6]	2.38747	0.122311	0.276823	Abscess	GC_00000563, GC_00000664, GC_00000803, GC_00001166, GC_00001596, GC_00010129, GC_00011234, GC_00013545, GC_00039953, GC_00051977	0.8649	1	37	16
K02575	MFS transporter, NNP family, nitrate/nitrite transporter	2.38371	0.122606	0.276823	Plaque	GC_00002868, GC_00010289, GC_00017072, GC_00022396, GC_00045615, GC_00046584, GC_00049726, GC_00061792	0.2432	0.0625	37	16
K03497	ParB family transcriptional regulator, chromosome partitioning protein	2.38371	0.122606	0.276823	Abscess	GC_00002552, GC_00004075, GC_00004917, GC_00005310, GC_00005894, GC_00006499, GC_00008916, GC_00010105, GC_00011266, GC_00012720, GC_00013337, GC_00015560, GC_00016829, GC_00018682, GC_00019048, GC_00021368, GC_00022976, GC_00024653, GC_00026925, GC_00029462, GC_00029518, GC_00030954, GC_00032139, GC_00032495, GC_00033327, GC_00033494, GC_00036285, GC_00036929, GC_00038531, GC_00044509, GC_000534…	0.7568	0.9375	37	16
K00005	glycerol dehydrogenase [EC:1.1.1.6]	2.38371	0.122606	0.276823	Plaque	GC_00002928, GC_00004955, GC_00043398	0.2432	0.0625	37	16
K01354	oligopeptidase B [EC:3.4.21.83]	2.38371	0.122606	0.276823	Plaque	GC_00009419, GC_00014822, GC_00015993, GC_00016911, GC_00039802	0.2432	0.0625	37	16
K01118	FMN-dependent NADH-azoreductase [EC:1.7.1.17]	2.38371	0.122606	0.276823	Plaque	GC_00006363, GC_00008892, GC_00016459, GC_00026998, GC_00051908	0.2432	0.0625	37	16
K06877	DEAD/DEAH box helicase domain-containing protein	2.38371	0.122606	0.276823	Plaque	GC_00011475, GC_00012998, GC_00013822, GC_00024740, GC_00052317, GC_00054699, GC_00057048, GC_00060806	0.2432	0.0625	37	16
K09823	Fur family transcriptional regulator, zinc uptake regulator	2.38371	0.122606	0.276823	Plaque	GC_00005748, GC_00027971, GC_00035522, GC_00037558, GC_00050980, GC_00052183, GC_00057153	0.2432	0.0625	37	16
K01635	tagatose 1,6-diphosphate aldolase [EC:4.1.2.40]	2.38371	0.122606	0.276823	Plaque	GC_00000410	0.2432	0.0625	37	16
K00333	NADH-quinone oxidoreductase subunit D [EC:7.1.1.2]	2.38371	0.122606	0.276823	Plaque	GC_00003357, GC_00004852, GC_00056614	0.2432	0.0625	37	16
K12410	NAD-dependent deacetylase [EC:2.3.1.286]	2.38371	0.122606	0.276823	Abscess	GC_00000244, GC_00000616, GC_00003172, GC_00003572, GC_00019184, GC_00022369, GC_00024706, GC_00027764, GC_00055054, GC_00055605, GC_00061629	0.7568	0.9375	37	16
K00370	nitrate reductase / nitrite oxidoreductase, alpha subunit [EC:1.7.5.1 1.7.99.-]	2.38371	0.122606	0.276823	Plaque	GC_00001936, GC_00010581	0.2432	0.0625	37	16
K06194	lipoprotein NlpD	2.38371	0.122606	0.276823	Plaque	GC_00006610, GC_00009795, GC_00020851, GC_00023183, GC_00032648, GC_00041604, GC_00052631, GC_00060628	0.2432	0.0625	37	16
K18896	glycine/sarcosine N-methyltransferase [EC:2.1.1.156]	2.38371	0.122606	0.276823	Plaque	GC_00001841, GC_00009721, GC_00050653	0.2432	0.0625	37	16
K02009	cobalt/nickel transport protein	2.38371	0.122606	0.276823	Plaque	GC_00002724, GC_00008804, GC_00012069, GC_00031487, GC_00036288, GC_00039042, GC_00055461	0.2432	0.0625	37	16
K09001	anhydro-N-acetylmuramic acid kinase [EC:2.7.1.170]	2.38371	0.122606	0.276823	Plaque	GC_00004389, GC_00010560, GC_00029670, GC_00050137, GC_00060995	0.2432	0.0625	37	16
K05346	deoxyribonucleoside regulator	2.38371	0.122606	0.276823	Plaque	GC_00008236, GC_00011687, GC_00018667, GC_00024019, GC_00041323, GC_00043554, GC_00053387	0.2432	0.0625	37	16
K24915	TMEM175 potassium channel family protein	2.38371	0.122606	0.276823	Plaque	GC_00002347, GC_00007984, GC_00020887, GC_00021095, GC_00035923, GC_00036441, GC_00044733, GC_00053191	0.2432	0.0625	37	16
K06217	phosphate starvation-inducible protein PhoH and related proteins	2.38371	0.122606	0.276823	Abscess	GC_00000895, GC_00001115, GC_00001433, GC_00002329, GC_00003968, GC_00004764, GC_00008411, GC_00023000, GC_00059521	0.7568	0.9375	37	16
[truncated: 2,806 more rows]

## Sheet: S10
KEGG Pathway Description	KEGG Pathway ID	KO ID	Enrichment	KO Description
[truncated: 185 more rows]

[truncated: 1 more sheets: S11]
